# Supplementary material for: International and regional spread of carbapenem-resistant Klebsiella pneumoniae in Europe
Source: Nat Commun. 2024 Jun 14;15:5092. doi: 10.1038/s41467-024-49349-z (PMC11178878; doi:10.1038/s41467-024-49349-z)
Supplement: Supplementary file 5 — Supplementary Data 2 [file 41467_2024_49349_MOESM5_ESM.xlsx]

## Sheet: Tabelle1
EURECA name	Species	Clonal lineages	ST	virulence_score	Yersiniabactin	YbST	Colibactin	CbST	Aerobactin	AbST	Salmochelin	SmST	RmpADC	RmST	rmpA2	wzi	K_locus	K_type	K_locus_confidence	K_locus_identity	K_locus_missing_genes	O_locus	O_type	O_locus_problems	O_locus_confidence	O_locus_identity	O_locus_missing_genes
AL08002_BRO_KP	Klebsiella pneumoniae	147	ST147	0	-	0	-	0	-	0	-	0	-	0	-	wzi64	KL64	K64	Very high	99.99%		O1/O2v1	O2a	none	Very high	98.62%
CR10004_UR_KP	Klebsiella pneumoniae	37	ST37-1LV	1	ybt 4; plasmid	31	-	0	-	0	-	0	-	0	-	wzi83	KL23	K23	Very high	99.90%		O1/O2v2	O2afg	none	Very high	98.51%
CR10011_BL_KP	Klebsiella pneumoniae	37	ST37	1	ybt 4; plasmid	31	-	0	-	0	-	0	-	0	-	wzi83	KL23	K23	Very high	99.90%		O1/O2v2	O2afg	none	Very high	98.51%
CR10014_UR_KP	Klebsiella pneumoniae	unknown_complex	ST16	0	-	0	-	0	-	0	-	0	-	0	-	wzi50	KL51	K51	Very high	99.89%		O3b	O3b	none	Very high	99.07%
CR10017_UR_KP	Klebsiella pneumoniae	unknown_complex	ST29	2	ybt unknown	0	clb 3	17	-	0	-	0	-	0	-	wzi85	KL30	K30	Very high	96.56%		O1/O2v2	O1	none	Very high	99.41%
CR10019_UR_KP	Klebsiella pneumoniae	unknown_complex	ST29	2	ybt unknown	0	clb 3	17	-	0	-	0	-	0	-	wzi85	KL30	K30	Very high	96.56%		O1/O2v2	O1	none	Very high	99.41%
GR11001_BL_KP	Klebsiella pneumoniae	11	ST11	1	ybt 15; ICEKp11	230-1LV	-	0	-	0	-	0	-	0	-	wzi24	KL24	K24	Good	99.99%		O1/O2v1	O2a	none	Very high	98.52%
GR11007_UR_KP	Klebsiella pneumoniae	147	ST147	1	ybt 16; ICEKp12	280	-	0	-	0	-	0	-	0	-	wzi64	KL64	K64	Very high	100.00%		O1/O2v1	O2a	none	Very high	98.64%
GR11016_BL_KP	Klebsiella pneumoniae	11	ST11	1	ybt 15; ICEKp11	230	-	0	-	0	-	0	-	0	-	wzi24	KL24	K24	Good	99.99%		O1/O2v1	O2a	none	Very high	98.52%
GR11020_BL_KP	Klebsiella pneumoniae	unknown_complex	ST5552	1	ybt 15; ICEKp11	230	-	0	-	0	-	0	-	0	-	wzi24	KL24	K24	Good	99.98%		O1/O2v1	O2a	none	Very high	98.52%
GR11022_UR_KP	Klebsiella pneumoniae	11	ST11	1	ybt 15; ICEKp11	230	-	0	-	0	-	0	-	0	-	wzi24	KL24	K24	Good	99.99%		O1/O2v1	O2a	?-	Good	98.51%	O1/O2v1_06_wbbO
GR11024_BL_KP	Klebsiella pneumoniae	11	ST11	1	ybt 15; ICEKp11	230	-	0	-	0	-	0	-	0	-	wzi24	KL24	K24	Good	99.99%		O1/O2v1	O2a	none	Very high	98.52%
GR11030_UR_KP	Klebsiella pneumoniae	unknown_complex	ST5552	1	ybt 15; ICEKp11	230	-	0	-	0	-	0	-	0	-	wzi24	KL24	K24	Good	99.98%		O1/O2v1	O2a	none	Very high	98.52%
GR13016_BL_ECL	Klebsiella pneumoniae	unknown_complex	ST54	0	-	0	-	0	-	0	-	0	-	0	-	wzi14	KL14	K14	Very high	99.99%		O3b	O3b	none	Very high	99.15%
GR13042a_BL_KP	Klebsiella pneumoniae	unknown_complex	ST54	0	-	0	-	0	-	0	-	0	-	0	-	wzi14	KL14	K14	Very high	99.99%		O3b	O3b	none	Very high	99.15%
GR13044_BL_KP	Klebsiella pneumoniae	11	ST11	1	ybt 10; ICEKp4	26-2LV	-	0	-	0	-	0	-	0	-	wzi75	KL105	unknown (KL105)	Good	100.00%	KL105_11	O1/O2v2	O2afg	none	Very high	98.44%
GR13106_BL_KP	Klebsiella pneumoniae	unknown_complex	ST54	0	-	0	-	0	-	0	-	0	-	0	-	wzi14	KL14	K14	Very high	99.99%		O3b	O3b	?	Good	99.28%
GR13111_BL_KP	Klebsiella pneumoniae	unknown_complex	ST54	0	-	0	-	0	-	0	-	0	-	0	-	wzi14	KL14	K14	Very high	99.99%		O3b	O3b	none	Very high	99.15%
GR13127_UR_KP	Klebsiella pneumoniae	unknown_complex	ST54-1LV	0	-	0	-	0	-	0	-	0	-	0	-	wzi14	KL14	K14	Good	99.94%	KL14_17_wcaJ,KL14_19_manC	OL104	unknown (OL104)	?-*	Good	85.51%	OL104_01_manC
GR13166_BL_KP	Klebsiella pneumoniae	unknown_complex	ST54	0	-	0	-	0	-	0	-	0	-	0	-	wzi14	KL14	K14	Very high	99.99%		O3b	O3b	none	Very high	99.15%
GR13167_BL_KP	Klebsiella pneumoniae	11	ST11	1	ybt 15; ICEKp11	230	-	0	-	0	-	0	-	0	-	wzi24	KL24	K24	Good	99.97%		O1/O2v1	O2a	?-	Good	98.53%	O1/O2v1_04_glf
GR13181_UR_KP	Klebsiella pneumoniae	11	ST11	1	ybt 15; ICEKp11	230	-	0	-	0	-	0	-	0	-	wzi24	KL24	K24	Good	99.99%		O1/O2v1	O2a	none	Very high	98.52%
GR13197_OTH_KP	Klebsiella pneumoniae	11	ST11	0	-	0	-	0	-	0	-	0	-	0	-	wzi24	KL24	K24	Good	99.99%		O1/O2v1	O2a	none	Very high	98.52%
GR13203_UR_KP	Klebsiella pneumoniae	11	ST11	0	-	0	-	0	-	0	-	0	-	0	-	wzi24	KL24	K24	Good	99.99%		O1/O2v1	O2a	?-	Good	98.53%	O1/O2v1_04_glf
GR13221_UR_KP	Klebsiella pneumoniae	11	ST11	1	ybt 15; ICEKp11	230	-	0	-	0	-	0	-	0	-	wzi24	KL24	K24	Good	99.99%		O1/O2v1	O2a	none	Very high	98.52%
GR13222_BL_KP	Klebsiella pneumoniae	11	ST11	1	ybt 15; ICEKp11	230	-	0	-	0	-	0	-	0	-	wzi24	KL24	K24	Good	99.99%		O1/O2v1	O2a	-	High	98.46%	O1/O2v1_06_wbbO
GR13226_UR_KP	Klebsiella pneumoniae	11	ST11	0	-	0	-	0	-	0	-	0	-	0	-	wzi24	KL24	K24	Good	99.99%		O1/O2v1	O2a	none	Very high	98.52%
GR13228_BL_KP	Klebsiella pneumoniae	unknown_complex	ST54	0	-	0	-	0	-	0	-	0	-	0	-	wzi14	KL14	K14	Good	99.93%	KL14_20_manB	O3b	O3b	?-	Good	99.35%	O3b_02_manB
GR13235_UR_KP	Klebsiella pneumoniae	101	ST101	1	ybt 9; ICEKp3	183	-	0	-	0	-	0	-	0	-	wzi137	KL17	K17	High	99.99%	KL17_08_wctR	O1/O2v1	O1	none	Very high	98.02%
GR13236_BL_KP	Klebsiella pneumoniae	11	ST11	1	ybt 15; ICEKp11	230	-	0	-	0	-	0	-	0	-	wzi24	KL24	K24	Good	99.99%		O1/O2v1	O2a	none	Very high	98.52%
GR13238_BL_KP	Klebsiella pneumoniae	11	ST11	0	-	0	-	0	-	0	-	0	-	0	-	wzi24	KL24	K24	Good	99.99%		O1/O2v1	O2a	none	Very high	98.52%
GR13239_BL_KP	Klebsiella pneumoniae	11	ST11	0	-	0	-	0	-	0	-	0	-	0	-	wzi24	KL24	K24	Good	99.99%		O1/O2v1	O2a	none	Very high	98.52%
GR13242_UR_KP	Klebsiella pneumoniae	11	ST11	1	ybt 13; ICEKp2	299	-	0	-	0	-	0	-	0	-	wzi24	KL24	K24	Good	99.99%		O1/O2v1	O2a	none	Very high	98.52%
GR13252_UR_KP	Klebsiella pneumoniae	unknown_complex	ST12	0	-	0	-	0	-	0	-	0	-	0	-	wzi162	KL122	unknown (KL122)	Very high	99.94%		O1/O2v2	O2afg	none	Very high	98.48%
GR15001_UR_KP	Klebsiella pneumoniae	11	ST11	1	ybt 15; ICEKp11	230	-	0	-	0	-	0	-	0	-	wzi24	KL24	K24	Good	99.99%		O1/O2v1	O2a	none	Very high	98.52%
GR16005_BL_KP	Klebsiella pneumoniae	11	ST11	1	ybt 15; ICEKp11	230	-	0	-	0	-	0	-	0	-	wzi24	KL24	K24	Good	99.99%		O1/O2v1	O2a	none	Very high	98.52%
GR16007_BL_KP	Klebsiella pneumoniae	11	ST11	1	ybt 15; ICEKp11 (truncated)	230-2LV	-	0	-	0	-	0	-	0	-	wzi24	KL24	K24	Good	99.99%		O1/O2v1	O2a	none	Very high	98.52%
GR16033_BL_KP	Klebsiella pneumoniae	11	ST11	1	ybt 15; ICEKp11	230-1LV	-	0	-	0	-	0	-	0	-	wzi24	KL24	K24	Good	99.98%		O1/O2v1	O2a	?	Good	98.51%
GR16074_BL_KP	Klebsiella pneumoniae	11	ST11	1	ybt 15; ICEKp11	230-2LV	-	0	-	0	-	0	-	0	-	wzi24	KL24	K24	Good	99.99%		O1/O2v1	O2a	none	Very high	98.52%
GR16076_BL_EA	Klebsiella pneumoniae	unknown_complex	ST5552	1	ybt 15; ICEKp11	230	-	0	-	0	-	0	-	0	-	wzi24	KL24	K24	Good	99.99%		O1/O2v1	O2a	none	Very high	98.52%
GR16091_BL_KP	Klebsiella pneumoniae	11	ST11	1	ybt 15; ICEKp11	230	-	0	-	0	-	0	-	0	-	wzi24	KL24	K24	Good	99.99%		O1/O2v1	O2a	none	Very high	98.52%
GR16094_UR_KP	Klebsiella pneumoniae	11	ST11	1	ybt 15; ICEKp11	230	-	0	-	0	-	0	-	0	-	wzi24	KL24	K24	Good	99.98%	KL24_13_wcuG	O1/O2v1	O2a	?-	Good	98.50%	O1/O2v1_06_wbbO
GR16097_BL_KP	Klebsiella pneumoniae	11	ST11	1	ybt 15; ICEKp11	230-1LV	-	0	-	0	-	0	-	0	-	wzi24	KL24	K24	Good	99.99%		O1/O2v1	O2a	none	Very high	98.52%
GR16098_BL_KP	Klebsiella pneumoniae	147	ST147	1	ybt 10; ICEKp4	384	-	0	-	0	-	0	-	0	-	wzi64	KL64	K64	Perfect	100.00%		O1/O2v1	O2a	none	Very high	98.64%
GR16101_BL_KP	Klebsiella pneumoniae	unknown_complex	ST643	0	-	0	-	0	-	0	-	0	-	0	-	-	KL105	unknown (KL105)	Very high	98.81%		O4	O4	none	Very high	99.69%
GR16103_BL_KP	Klebsiella pneumoniae	unknown_complex	ST383	0	-	0	-	0	-	0	-	0	-	0	-	-	KL30	K30	Good	96.41%	KL30_15_wcuG	O1/O2v2	O1	none	Very high	98.43%
GR16104_BL_KP	Klebsiella pneumoniae	11	ST11	1	ybt 15; ICEKp11	230	-	0	-	0	-	0	-	0	-	wzi24	KL24	K24	Good	99.99%		O1/O2v1	O2a	?-	Good	98.53%	O1/O2v1_06_wbbO
GR16105_BL_KP	Klebsiella pneumoniae	11	ST11	1	ybt 15; ICEKp11	230	-	0	-	0	-	0	-	0	-	wzi24	KL24	K24	Good	99.99%		O1/O2v1	O2a	none	Very high	98.52%
GR16107_BL_KP	Klebsiella pneumoniae	11	ST11	1	ybt 15; ICEKp11	230	-	0	-	0	-	0	-	0	-	wzi24	KL24	K24	Good	99.99%		O1/O2v1	O2a	none	Very high	98.52%
GR16109_BL_KP	Klebsiella pneumoniae	unknown_complex	ST225	0	-	0	-	0	-	0	-	0	-	0	-	wzi59	KL3	K3	Very high	99.29%		O1/O2v2	O2afg	none	Very high	98.15%
GR18001_UR_KP	Klebsiella pneumoniae	11	ST11	0	-	0	-	0	-	0	-	0	-	0	-	wzi24	KL24	K24	Good	99.99%		O1/O2v1	O2a	none	Very high	98.52%
GR18002_BL_KP	Klebsiella pneumoniae	11	ST11	1	ybt 15; ICEKp11	230	-	0	-	0	-	0	-	0	-	wzi24	KL24	K24	Good	99.99%		O1/O2v1	O2a	none	Very high	98.52%
GR18016_BL_KP	Klebsiella pneumoniae	11	ST11	1	ybt 15; ICEKp11	230	-	0	-	0	-	0	-	0	-	wzi24	KL24	K24	Good	99.99%		O1/O2v1	O2a	none	Very high	98.52%
GR18017_BL_KP	Klebsiella pneumoniae	11	ST11	1	ybt 15; ICEKp11	230-1LV	-	0	-	0	-	0	-	0	-	wzi24	KL24	K24	Good	99.99%		O1/O2v1	O2a	none	Very high	98.52%
GR18026_BL_KP	Klebsiella pneumoniae	11	ST11	1	ybt 15; ICEKp11	230	-	0	-	0	-	0	-	0	-	wzi24	KL24	K24	Good	99.99%		O1/O2v1	O2a	?	Good	98.53%
GR55001_UR_KP	Klebsiella pneumoniae	11	ST11	1	ybt 15; ICEKp11	230	-	0	-	0	-	0	-	0	-	wzi24	KL24	K24	Good	99.99%		unknown (O3/O3a)	unknown (O3/O3a)	-	None	98.24%	O3/O3a_03_wzm,O3/O3a_04_wzt,O3/O3a_05_wbdD,O3/O3a_06_wbdA,O3/O3a_07_wbdB,O3/O3a_08_wbdC
GR55012_UR_ECO	Klebsiella pneumoniae	11	ST11	1	ybt 15; ICEKp11	230	-	0	-	0	-	0	-	0	-	wzi24	KL24	K24	Good	99.99%		O1/O2v1	O2a	none	Very high	98.52%
GR55029_UR_KP	Klebsiella pneumoniae	147	ST147	1	ybt 16; ICEKp12	280	-	0	-	0	-	0	-	0	-	wzi64	KL64	K64	Very high	100.00%		O1/O2v1	O2a	none	Very high	98.64%
GR55039_UR_KP	Klebsiella pneumoniae	11	ST11	1	ybt 15; ICEKp11	230	-	0	-	0	-	0	-	0	-	wzi24	KL24	K24	Good	99.99%	KL24_11_wcaJ	O1/O2v1	O2a	?-	Good	98.51%	O1/O2v1_06_wbbO
GR55080_BL_KP	Klebsiella pneumoniae	11	ST11	1	ybt 15; ICEKp11	230	-	0	-	0	-	0	-	0	-	wzi24	KL24	K24	Good	99.98%		O1/O2v1	O2a	?-	Good	98.53%	O1/O2v1_05_wbbN
IT24060_BL_KP	Klebsiella pneumoniae	unknown_complex	ST16	1	ybt 9; ICEKp3	174	-	0	-	0	-	0	-	0	-	wzi50	KL51	K51	Good	99.94%	KL51_09_wzy	O3b	O3b	none	Very high	99.08%
IT25033_BL_KP	Klebsiella pneumoniae	147	ST147	1	ybt 16; ICEKp12	280-1LV	-	0	-	0	-	0	-	0	-	wzi64	KL64	K64	Very high	100.00%		O1/O2v1	O2a	none	Very high	98.64%
IT25037_BL_KP	Klebsiella pneumoniae	11	ST11	1	ybt 15; ICEKp11	230	-	0	-	0	-	0	-	0	-	wzi24	KL24	K24	Good	99.99%		O1/O2v1	O2a	?-	Good	98.53%	O1/O2v1_06_wbbO
RO34001_UR_KP	Klebsiella pneumoniae	101	ST101	1	ybt 9; ICEKp3	183-1LV	-	0	-	0	-	0	-	0	-	wzi137	KL17	K17	Very high	100.00%		O1/O2v1	O2a	?-	Good	98.03%	O1/O2v1_06_wbbO
RO34009_UR_KP	Klebsiella pneumoniae	307	ST307	3	-	0	-	0	iuc 1	1	-	0	-	0	rmpA2_8*-60%	wzi173	KL102	unknown (KL102)	Very high	99.27%		O1/O2v2	O2afg	none	Very high	98.44%
RO34011_BL_KP	Klebsiella pneumoniae	307	ST307	3	-	0	-	0	iuc 1	1	-	0	-	0	rmpA2_8*-60%	wzi173	KL102	unknown (KL102)	Very high	99.27%		O1/O2v2	O2afg	none	Very high	98.45%
RO34015_UR_KP	Klebsiella pneumoniae	307	ST307	0	-	0	-	0	-	0	-	0	-	0	-	wzi173	KL102	unknown (KL102)	Very high	99.27%		O1/O2v2	O2afg	?-	Good	98.45%	O1/O2v2_05_wbbN
RO34017_BL_KP	Klebsiella pneumoniae	307	ST307	1	ybt 9; ICEKp3	172-1LV	-	0	-	0	-	0	-	0	-	wzi173	unknown (KL107)	unknown (KL107)	None	89.49%	KL107_05_wzb,KL107_06_wzc,KL107_07_wbaP,KL107_08,KL107_09,KL107_10,KL107_12,KL107_13,KL107_14,KL107_15	O1/O2v2	O2afg	none	Very high	98.45%
RO34018_UR_KP	Klebsiella pneumoniae	307	ST307	1	ybt 9; ICEKp3	172-1LV	-	0	-	0	-	0	-	0	-	wzi173	unknown (KL107)	unknown (KL107)	None	89.49%	KL107_05_wzb,KL107_06_wzc,KL107_07_wbaP,KL107_08,KL107_09,KL107_10,KL107_12,KL107_13,KL107_14,KL107_15	O1/O2v2	O2afg	none	Very high	98.45%
RO35004_UR_KP	Klebsiella pneumoniae	101	ST2502	1	ybt 9; ICEKp3	183	-	0	-	0	-	0	-	0	-	wzi137	KL17	K17	Very high	100.00%		O1/O2v1	O1	none	Very high	98.03%
RO36001_UR_KP	Klebsiella pneumoniae	unknown_complex	ST395	0	-	0	-	0	-	0	-	0	-	0	-	wzi105	KL108	unknown (KL108)	Perfect	100.00%		O1/O2v2	O1	none	Very high	98.97%
RO36002_BL_KP	Klebsiella pneumoniae	101	ST101	1	ybt 9; ICEKp3	183-1LV	-	0	-	0	-	0	-	0	-	wzi137	KL17	K17	Very high	100.00%		O1/O2v1	O1	none	Very high	98.02%
RO36003_BL_KP	Klebsiella pneumoniae	101	ST101	1	ybt 9; ICEKp3	183-1LV	-	0	-	0	-	0	-	0	-	wzi137	KL17	K17	Very high	99.99%		O1/O2v1	O1	none	Very high	98.02%
RO36004_UR_KP	Klebsiella pneumoniae	101	ST101	1	ybt 9; ICEKp3	183-1LV	-	0	-	0	-	0	-	0	-	wzi137	KL17	K17	Very high	99.99%		O1/O2v1	O1	?-	Good	98.02%	O1/O2v1_06_wbbO
RO36005_UR_KP	Klebsiella pneumoniae	147	ST147	1	ybt 16; ICEKp12 (truncated)	280-1LV	-	0	-	0	-	0	-	0	-	wzi64	KL64	K64	Very high	100.00%		O1/O2v1	O2a	none	Very high	98.62%
RO36006_UR_KP	Klebsiella pneumoniae	147	ST147	1	ybt 16; ICEKp12	280-1LV	-	0	-	0	-	0	-	0	-	wzi64	KL64	K64	Very high	100.00%		O1/O2v1	O2a	none	Very high	98.64%
RO36009_BL_KP	Klebsiella pneumoniae	101	ST101	1	ybt 9; ICEKp3	183	-	0	-	0	-	0	-	0	-	wzi137	KL17	K17	Very high	100.00%		O1/O2v1	O1	none	Very high	98.03%
RO36024_UR_KP	Klebsiella pneumoniae	101	ST101	1	ybt 9; ICEKp3	183	-	0	-	0	-	0	-	0	-	wzi137	KL17	K17	Very high	100.00%		O1/O2v1	O1	none	Very high	98.03%
RO36025_UR_KP	Klebsiella pneumoniae	101	ST101	1	ybt 9; ICEKp3	183	-	0	-	0	-	0	-	0	-	wzi137	KL17	K17	Very high	100.00%		O1/O2v1	O1	none	Very high	98.03%
RO36026_UR_KP	Klebsiella pneumoniae	unknown_complex	ST395	0	-	0	-	0	-	0	-	0	-	0	-	wzi105	KL108	unknown (KL108)	Perfect	100.00%		O1/O2v2	O1	none	Very high	98.97%
RO37001_UR_KP	Klebsiella pneumoniae	101	ST3367	1	ybt 9; ICEKp3	183-1LV	-	0	-	0	-	0	-	0	-	wzi137	KL17	K17	Very high	100.00%		O1/O2v1	O1	none	Very high	98.02%
RO37002_UR_KP	Klebsiella pneumoniae	15	ST15	0	-	0	-	0	-	0	-	0	-	0	-	wzi151	KL48	K48	High	94.77%		O1/O2v1	O1	none	Very high	98.02%
RO37008_UR_KP	Klebsiella pneumoniae	101	ST101	1	ybt 9; ICEKp3	183-1LV	-	0	-	0	-	0	-	0	-	wzi137	KL17	K17	Good	99.99%	KL17_11_wctU	O1/O2v1	O1	none	Very high	98.02%
RO37019_UR_KP	Klebsiella pneumoniae	101	ST101	0	-	0	-	0	-	0	-	0	-	0	-	wzi137	KL17	K17	Very high	99.99%		O1/O2v1	O1	none	Very high	98.00%
RO37020_UR_KP	Klebsiella pneumoniae	unknown_complex	ST152	1	ybt 10; ICEKp4	325-2LV	-	0	-	0	-	0	-	0	-	wzi110	KL149	unknown (KL149)	High	99.98%	KL149_06_wzc	O4	O4	none	Very high	99.71%
RO39001_UR_KP	Klebsiella pneumoniae	101	ST101	1	ybt 9; ICEKp3	183	-	0	-	0	-	0	-	0	-	wzi137	KL17	K17	Very high	100.00%		O1/O2v1	O1	none	Very high	98.03%
RO39005_BL_KP	Klebsiella pneumoniae	101	ST101	1	ybt 9; ICEKp3	183-1LV	-	0	-	0	-	0	-	0	-	wzi137	KL17	K17	Good	99.98%		O1/O2v1	O1	none	Very high	98.03%
RO39006_BL_KP	Klebsiella pneumoniae	101	ST101	1	ybt 9; ICEKp3	183	-	0	-	0	-	0	-	0	-	wzi137	KL17	K17	Good	100.00%		O1/O2v1	O1	none	Very high	98.03%
RO39007_BL_KP	Klebsiella pneumoniae	101	ST101	1	ybt 9; ICEKp3 (incomplete)	173-1LV	-	0	-	0	-	0	-	0	-	wzi137	KL17	K17	Very high	99.99%		O1/O2v1	O1	?-	Good	98.02%	O1/O2v1_06_wbbO
RO40001_BRO_KP	Klebsiella pneumoniae	101	ST101	1	ybt 9; ICEKp3	183	-	0	-	0	-	0	-	0	-	wzi137	KL17	K17	Very high	100.00%		O1/O2v1	O1	none	Very high	98.03%
SE41004_UR_OE	Klebsiella pneumoniae	101	ST101	1	ybt 9; ICEKp3	183	-	0	-	0	-	0	-	0	-	wzi137	KL17	K17	Very high	100.00%		O1/O2v1	O1	none	Very high	98.03%
SE41008_UR_OE	Klebsiella pneumoniae	101	ST101	1	ybt 9; ICEKp3	183	-	0	-	0	-	0	-	0	-	-	KL17	K17	Very high	99.99%		O1/O2v1	O1	none	Very high	98.03%
SE41014_SS_OE	Klebsiella pneumoniae	101	ST101	1	ybt 9; ICEKp3	183	-	0	-	0	-	0	-	0	-	wzi137	KL17	K17	Very high	100.00%		O1/O2v1	O1	none	Very high	98.03%
SE41015_UR_OE	Klebsiella pneumoniae	101	ST101	1	ybt 9; ICEKp3	183	-	0	-	0	-	0	-	0	-	wzi137	KL17	K17	Very high	100.00%		O1/O2v1	O1	none	Very high	98.03%
SE41025_BL_KP	Klebsiella pneumoniae	101	ST101	1	ybt 9; ICEKp3	183	-	0	-	0	-	0	-	0	-	wzi137	KL17	K17	Very high	100.00%		O1/O2v1	O1	none	Very high	98.03%
SE41050_BL_KP	Klebsiella pneumoniae	11	ST437	0	-	0	-	0	-	0	-	0	-	0	-	wzi109	KL36	K36	Very high	99.89%		O4	O4	none	Very high	99.73%
SE41051_BL_KP	Klebsiella pneumoniae	101	ST101	1	ybt 9; ICEKp3	183	-	0	-	0	-	0	-	0	-	wzi137	KL17	K17	Very high	100.00%		O1/O2v1	O1	none	Very high	98.03%
SE41052_BL_KP	Klebsiella pneumoniae	11	ST437	0	-	0	-	0	-	0	-	0	-	0	-	wzi109	KL36	K36	Very high	99.89%		O4	O4	none	Very high	99.72%
SE41098_BL_KP	Klebsiella pneumoniae	101	ST101	1	ybt 9; ICEKp3	183	-	0	-	0	-	0	-	0	-	wzi137	KL17	K17	Very high	100.00%		O1/O2v1	O1	none	Very high	98.03%
SE41110_BL_KP	Klebsiella pneumoniae	101	ST101	1	ybt 9; ICEKp3	183	-	0	-	0	-	0	-	0	-	wzi137	KL17	K17	Very high	100.00%		O1/O2v1	O1	none	Very high	98.03%
SE41137_BL_KP	Klebsiella pneumoniae	11	ST437	1	ybt 10; ICEKp4	78	-	0	-	0	-	0	-	0	-	wzi109	KL36	K36	Very high	99.89%		O4	O4	none	Very high	99.73%
SE41146_UR_KP	Klebsiella pneumoniae	101	ST101	1	ybt 9; ICEKp3	183	-	0	-	0	-	0	-	0	-	wzi137	KL17	K17	Very high	100.00%		O1/O2v1	O1	none	Very high	98.03%
SE41148_UR_KP	Klebsiella pneumoniae	101	ST101	1	ybt 9; ICEKp3	183	-	0	-	0	-	0	-	0	-	wzi137	KL17	K17	Very high	100.00%		O1/O2v1	O1	none	Very high	98.03%
SE41156_BL_KP	Klebsiella pneumoniae	101	ST101	1	ybt 9; ICEKp3	183	-	0	-	0	-	0	-	0	-	wzi137	KL17	K17	Very high	100.00%		O1/O2v1	O1	?	Good	98.03%
SE41159_BL_KP	Klebsiella pneumoniae	11	ST437	1	ybt 10; ICEKp4	78-1LV	-	0	-	0	-	0	-	0	-	wzi109	KL36	K36	Very high	99.89%		O4	O4	none	Very high	99.73%
SE41170_UR_KP	Klebsiella pneumoniae	11	ST437	0	-	0	-	0	-	0	-	0	-	0	-	wzi109	KL36	K36	Very high	99.89%		O4	O4	none	Very high	99.73%
SE41171_UR_OE	Klebsiella pneumoniae	11	ST437	1	ybt 10; ICEKp4	78	-	0	-	0	-	0	-	0	-	wzi109	KL36	K36	Very high	99.89%		O4	O4	none	Very high	99.73%
SE41178_UR_KP	Klebsiella pneumoniae	unknown_complex	ST395	1	ybt 16; ICEKp12	530-2LV	-	0	-	0	-	0	-	0	-	wzi2	KL2	K2	Very high	99.75%		O1/O2v1	O1	none	Very high	99.97%
SE41179_BL_KP	Klebsiella pneumoniae	11	ST437	1	ybt 10; ICEKp4	78-1LV	-	0	-	0	-	0	-	0	-	wzi109	KL36	K36	Very high	99.89%		O4	O4	none	Very high	99.73%
SE41180_SS_KP	Klebsiella pneumoniae	11	ST437	0	-	0	-	0	-	0	-	0	-	0	-	wzi109	KL36	K36	Very high	99.89%		O4	O4	none	Very high	99.73%
SE41183_UR_KP	Klebsiella pneumoniae	11	ST437	1	ybt 10; ICEKp4	78	-	0	-	0	-	0	-	0	-	wzi109	KL36	K36	High	99.89%	KL36_07_wcaJ	O4	O4	?	Good	99.74%
SE41184_SS_KP	Klebsiella pneumoniae	11	ST437	0	-	0	-	0	-	0	-	0	-	0	-	wzi109	KL36	K36	Very high	99.89%		O4	O4	none	Very high	99.73%
SE41186_BL_KP	Klebsiella pneumoniae	101	ST101	1	ybt 9; ICEKp3	183	-	0	-	0	-	0	-	0	-	wzi137	KL17	K17	Very high	100.00%		O1/O2v1	O1	none	Very high	98.03%
SE41188_BL_KP	Klebsiella pneumoniae	11	ST437	1	ybt 10; ICEKp4	78-1LV	-	0	-	0	-	0	-	0	-	wzi109	KL36	K36	Very high	99.89%		O4	O4	none	Very high	99.73%
SE41189_UR_KP	Klebsiella pneumoniae	101	ST101	1	ybt 9; ICEKp3	183-1LV	-	0	-	0	-	0	-	0	-	wzi137	KL17	K17	Good	100.00%	KL17_08_wctR	O1/O2v1	O1	none	Very high	98.03%
SE41190_BL_KP	Klebsiella pneumoniae	unknown_complex	ST395	1	ybt 16; ICEKp12	530-2LV	-	0	-	0	-	0	-	0	-	wzi2	KL2	K2	Very high	99.75%		O1/O2v1	O1	none	Very high	99.97%
SE41192_UR_KP	Klebsiella pneumoniae	11	ST437	1	ybt 10; ICEKp4	78	-	0	-	0	-	0	-	0	-	wzi109	KL36	K36	Very high	99.89%		O4	O4	none	Very high	99.73%
SE41193_UR_KP	Klebsiella pneumoniae	unknown_complex	ST395	1	ybt 16; ICEKp12	530-2LV	-	0	-	0	-	0	-	0	-	wzi2	KL2	K2	Very high	99.75%		O1/O2v1	O1	?-	Good	99.98%	O1/O2v1_03_wbbM
SE41194_BL_KP	Klebsiella pneumoniae	unknown_complex	ST395	1	ybt 16; ICEKp12	530-2LV	-	0	-	0	-	0	-	0	-	wzi2	KL2	K2	Very high	99.75%		O1/O2v1	O1	none	Very high	99.97%
SE41195_BL_KP	Klebsiella pneumoniae	11	ST437	1	ybt 10; ICEKp4	78-1LV	-	0	-	0	-	0	-	0	-	wzi109	KL36	K36	Very high	99.89%		O4	O4	none	Very high	99.73%
SE41196_SS_OE	Klebsiella pneumoniae	101	ST101	1	ybt 9; ICEKp3	183	-	0	-	0	-	0	-	0	-	-	KL17	K17	Very high	99.99%		O1/O2v1	O1	none	Very high	98.03%
SE41197_UR_KP	Klebsiella pneumoniae	11	ST437	1	ybt 10; ICEKp4	78	-	0	-	0	-	0	-	0	-	wzi109	KL36	K36	Very high	99.89%		O4	O4	none	Very high	99.73%
SE41201_UR_KP	Klebsiella pneumoniae	101	ST101	1	ybt 9; ICEKp3	183	-	0	-	0	-	0	-	0	-	wzi137	KL17	K17	Good	99.99%	KL17_08_wctR	O1/O2v1	O1	none	Very high	98.03%
SE41202_UR_KP	Klebsiella pneumoniae	unknown_complex	ST395	1	ybt 16; ICEKp12	530-2LV	-	0	-	0	-	0	-	0	-	wzi2	KL2	K2	Very high	99.75%		O1/O2v1	O1	none	Very high	99.97%
SE42007_BL_KP	Klebsiella pneumoniae	11	ST437	0	-	0	-	0	-	0	-	0	-	0	-	wzi109	KL36	K36	Good	99.89%		O4	O4	none	Very high	99.73%
SE42010_BL_KP	Klebsiella pneumoniae	101	ST101	1	ybt 9; ICEKp3	183	-	0	-	0	-	0	-	0	-	-	KL17	K17	Very high	99.99%		O1/O2v1	O1	none	Very high	98.03%
SE43002_BL_KP	Klebsiella pneumoniae	101	ST101	1	ybt 9; ICEKp3	183	-	0	-	0	-	0	-	0	-	wzi137	KL17	K17	Good	100.00%		O1/O2v1	O1	none	Very high	98.03%
SE43004_BL_KP	Klebsiella pneumoniae	101	ST101	1	ybt 9; ICEKp3	183	-	0	-	0	-	0	-	0	-	wzi137	KL17	K17	Very high	100.00%		O1/O2v1	O1	none	Very high	98.03%
SE43007_UR_KP	Klebsiella pneumoniae	101	ST101	1	ybt 9; ICEKp3	183	-	0	-	0	-	0	-	0	-	wzi137	KL17	K17	Very high	100.00%		O1/O2v1	O1	none	Very high	98.03%
SE43008_UR_KP	Klebsiella pneumoniae	101	ST101	1	ybt 9; ICEKp3	183	-	0	-	0	-	0	-	0	-	wzi137	KL17	K17	Very high	100.00%		O1/O2v1	O1	none	Very high	98.03%
SE43036_BL_KP	Klebsiella pneumoniae	101	ST101	1	ybt 9; ICEKp3	183	-	0	-	0	-	0	-	0	-	wzi137	KL17	K17	Good	100.00%	KL17_12_wcaJ	O1/O2v1	O1	?-	Good	98.03%	O1/O2v1_03_wbbM
SE43045_BL_KP	Klebsiella pneumoniae	101	ST101	1	ybt 9; ICEKp3	183	-	0	-	0	-	0	-	0	-	wzi137	KL17	K17	Very high	100.00%		O1/O2v1	O1	none	Very high	98.03%
SE43046_BL_KP	Klebsiella pneumoniae	101	ST101	1	ybt 9; ICEKp3	183	-	0	-	0	-	0	-	0	-	wzi137	KL17	K17	Very high	100.00%		O1/O2v1	O1	none	Very high	98.03%
SE43054_BL_KP	Klebsiella pneumoniae	101	ST101	1	ybt 9; ICEKp3	183-1LV	-	0	-	0	-	0	-	0	-	wzi137	KL17	K17	Very high	100.00%		O1/O2v1	O1	none	Very high	98.03%
SE43059_BL_KP	Klebsiella pneumoniae	101	ST101	1	ybt 9; ICEKp3	183-1LV	-	0	-	0	-	0	-	0	-	wzi137	KL17	K17	Very high	100.00%		O1/O2v1	O1	none	Very high	98.03%
SE43060_BL_KP	Klebsiella pneumoniae	11	ST437	0	-	0	-	0	-	0	-	0	-	0	-	wzi109	KL36	K36	Very high	99.89%		O4	O4	none	Very high	99.73%
SE43061_BL_KP	Klebsiella pneumoniae	unknown_complex	ST395	0	-	0	-	0	-	0	-	0	-	0	-	wzi105	KL108	unknown (KL108)	Good	100.00%		O1/O2v2	O1	none	Very high	98.97%
SE43062_IA_KP	Klebsiella pneumoniae	11	ST437	0	-	0	-	0	-	0	-	0	-	0	-	wzi109	KL36	K36	Very high	99.89%		O4	O4	none	Very high	99.73%
SE43063_IA_KP	Klebsiella pneumoniae	101	ST101	1	ybt 9; ICEKp3	183	-	0	-	0	-	0	-	0	-	-	KL17	K17	Very high	99.99%		O1/O2v1	O1	none	Very high	98.03%
SE43064_BL_KP	Klebsiella pneumoniae	11	ST437	0	-	0	-	0	-	0	-	0	-	0	-	wzi109	KL36	K36	Very high	99.89%		O4	O4	none	Very high	99.73%
SE43065_UR_KP	Klebsiella pneumoniae	11	ST437	0	-	0	-	0	-	0	-	0	-	0	-	wzi109	KL36	K36	Very high	99.89%		O4	O4	none	Very high	99.73%
SE43066_BL_KP	Klebsiella pneumoniae	101	ST101	1	ybt 9; ICEKp3	183	-	0	-	0	-	0	-	0	-	-	KL17	K17	Very high	99.99%		O1/O2v1	O1	none	Very high	98.03%
SE43067_BL_KP	Klebsiella pneumoniae	11	ST437	0	-	0	-	0	-	0	-	0	-	0	-	wzi109	KL36	K36	Very high	99.89%		O4	O4	none	Very high	99.73%
SE43068_BL_KP	Klebsiella pneumoniae	101	ST101	1	ybt 9; ICEKp3	183-1LV	-	0	-	0	-	0	-	0	-	wzi137	KL17	K17	Very high	100.00%		O1/O2v1	O1	none	Very high	98.03%
SE43069_BL_KP	Klebsiella pneumoniae	101	ST101	1	ybt 9; ICEKp3	183-1LV	-	0	-	0	-	0	-	0	-	wzi137	KL17	K17	Very high	100.00%		O1/O2v1	O1	none	Very high	98.03%
SE43070_BL_KP	Klebsiella pneumoniae	101	ST101	1	ybt 9; ICEKp3	183-1LV	-	0	-	0	-	0	-	0	-	wzi137	KL17	K17	Very high	99.99%		O1/O2v1	O1	none	Very high	98.03%
SE43071_BL_KP	Klebsiella pneumoniae	101	ST101	1	ybt 9; ICEKp3	183-1LV	-	0	-	0	-	0	-	0	-	wzi137	KL17	K17	Very high	100.00%		O1/O2v1	O1	none	Very high	98.03%
SE43072_BL_KP	Klebsiella pneumoniae	101	ST101	1	ybt 9; ICEKp3	183-1LV	-	0	-	0	-	0	-	0	-	wzi137	KL17	K17	Very high	100.00%		O1/O2v1	O1	none	Very high	98.03%
SE43073_BL_KP	Klebsiella pneumoniae	101	ST101	1	ybt 9; ICEKp3	183-1LV	-	0	-	0	-	0	-	0	-	wzi137	KL17	K17	Very high	100.00%		O1/O2v1	O1	none	Very high	98.03%
SE43074_BL_KP	Klebsiella pneumoniae	15	ST15	1	ybt 10; ICEKp4	17-1LV	-	0	-	0	-	0	-	0	-	wzi93	KL112	unknown (KL112)	Very high	98.65%		O1/O2v1	O1	none	Very high	98.52%
SE43075_BL_KP	Klebsiella pneumoniae	101	ST101	1	ybt 9; ICEKp3	183-1LV	-	0	-	0	-	0	-	0	-	wzi137	KL17	K17	Good	100.00%		O1/O2v1	O1	none	Very high	98.03%
SE43076_SS_KP	Klebsiella pneumoniae	11	ST437	0	-	0	-	0	-	0	-	0	-	0	-	wzi109	KL36	K36	Very high	99.89%		O4	O4	none	Very high	99.73%
SE43077_BL_KP	Klebsiella pneumoniae	11	ST437	0	-	0	-	0	-	0	-	0	-	0	-	wzi109	KL36	K36	Very high	99.89%		O4	O4	none	Very high	99.73%
SE43078_BL_KP	Klebsiella pneumoniae	11	ST437	0	-	0	-	0	-	0	-	0	-	0	-	wzi109	KL36	K36	Very high	99.89%		O4	O4	none	Very high	99.73%
SE43079_BL_KP	Klebsiella pneumoniae	15	ST15	1	ybt 10; ICEKp4	17-1LV	-	0	-	0	-	0	-	0	-	wzi93	KL112	unknown (KL112)	Very high	98.65%		O1/O2v1	O1	none	Very high	98.52%
SE43080_BL_KP	Klebsiella pneumoniae	101	ST101	1	ybt 9; ICEKp3	183	-	0	-	0	-	0	-	0	-	wzi137	KL17	K17	Very high	100.00%		O1/O2v1	O1	none	Very high	98.02%
SE43081_BL_KP	Klebsiella pneumoniae	15	ST15	1	ybt 10; ICEKp4	17-1LV	-	0	-	0	-	0	-	0	-	wzi93	KL112	unknown (KL112)	Good	98.63%		O1/O2v1	O1	none	Very high	98.52%
SE43082_BL_KP	Klebsiella pneumoniae	101	ST101	1	ybt 9; ICEKp3	183-1LV	-	0	-	0	-	0	-	0	-	wzi137	KL17	K17	Very high	100.00%		O1/O2v1	O1	?-	Good	98.02%	O1/O2v1_06_wbbO
SE45001_UR_KP	Klebsiella pneumoniae	11	ST437	0	-	0	-	0	-	0	-	0	-	0	-	wzi109	KL36	K36	Very high	99.89%		O4	O4	none	Very high	99.73%
SE45010_IA_KP	Klebsiella pneumoniae	101	ST101	1	ybt 9; ICEKp3	183	-	0	-	0	-	0	-	0	-	wzi137	KL17	K17	Very high	100.00%		O1/O2v1	O1	none	Very high	98.03%
SE45019_UR_KP	Klebsiella pneumoniae	101	ST101	1	ybt 9; ICEKp3	183	-	0	-	0	-	0	-	0	-	wzi137	KL17	K17	Very high	100.00%		O1/O2v1	O1	none	Very high	98.03%
SE45036_UR_KP	Klebsiella pneumoniae	101	ST101	1	ybt 9; ICEKp3	183	-	0	-	0	-	0	-	0	-	wzi137	KL17	K17	Very high	100.00%		O1/O2v1	O1	none	Very high	98.03%
SE45042_UR_KP	Klebsiella pneumoniae	11	ST437	0	-	0	-	0	-	0	-	0	-	0	-	wzi109	KL36	K36	Very high	99.89%		O4	O4	none	Very high	99.73%
SE45053_UR_KP	Klebsiella pneumoniae	11	ST437	1	ybt 10; ICEKp4	78	-	0	-	0	-	0	-	0	-	wzi109	unknown (KL36)	unknown (K36)	None	97.26%	KL36_07_wcaJ,KL36_08_wcaA,KL36_09_rmlB	O4	O4	none	Very high	99.73%
SE45054_UR_KP	Klebsiella pneumoniae	101	ST101	1	ybt 9; ICEKp3	183	-	0	-	0	-	0	-	0	-	wzi137	KL17	K17	Very high	100.00%		O1/O2v1	O1	none	Very high	98.03%
SE45055_UR_KP	Klebsiella pneumoniae	101	ST101	1	ybt 9; ICEKp3	183	-	0	-	0	-	0	-	0	-	wzi137	KL17	K17	Very high	100.00%		O1/O2v1	O1	none	Very high	98.03%
SE45056_UR_KP	Klebsiella pneumoniae	101	ST101	1	ybt 9; ICEKp3	183	-	0	-	0	-	0	-	0	-	wzi137	KL17	K17	Very high	100.00%		O1/O2v1	O1	none	Very high	98.03%
SE45063_UR_KP	Klebsiella pneumoniae	101	ST101	1	ybt 9; ICEKp3	183	-	0	-	0	-	0	-	0	-	wzi137	KL17	K17	Very high	100.00%		O1/O2v1	O1	none	Very high	98.03%
SE45067_UR_KP	Klebsiella pneumoniae	11	ST437	1	ybt 10; ICEKp4	78-1LV	-	0	-	0	-	0	-	0	-	wzi109	KL36	K36	Good	99.89%	KL36_07_wcaJ	O4	O4	none	Very high	99.73%
SE45073_UR_KP	Klebsiella pneumoniae	11	ST437	1	ybt 10; ICEKp4	78-1LV	-	0	-	0	-	0	-	0	-	wzi109	KL36	K36	Very high	99.89%		O4	O4	none	Very high	99.73%
SE45087_BL_KP	Klebsiella pneumoniae	101	ST101	1	ybt 9; ICEKp3 (truncated)	183-1LV	-	0	-	0	-	0	-	0	-	wzi137	KL17	K17	Very high	100.00%		O1/O2v1	O1	none	Very high	98.03%
SE45092_UR_KP	Klebsiella pneumoniae	101	ST101	1	ybt 9; ICEKp3	183	-	0	-	0	-	0	-	0	-	wzi137	KL17	K17	Very high	100.00%		O1/O2v1	O1	none	Very high	98.03%
SE45095_UR_KP	Klebsiella pneumoniae	101	ST101	1	ybt 9; ICEKp3	183-1LV	-	0	-	0	-	0	-	0	-	wzi137	KL17	K17	Very high	100.00%		O1/O2v1	O1	none	Very high	98.03%
SE45096_UR_KP	Klebsiella pneumoniae	11	ST11	1	ybt 15; ICEKp11	230	-	0	-	0	-	0	-	0	-	wzi24	KL24	K24	Good	99.98%		O1/O2v1	O2a	none	Very high	98.52%
SE45097_UR_KP	Klebsiella pneumoniae	11	ST437	1	ybt 10; ICEKp4	78	-	0	-	0	-	0	-	0	-	wzi109	KL36	K36	Very high	99.89%		O4	O4	none	Very high	99.73%
SE45098_UR_KP	Klebsiella pneumoniae	101	ST101	1	ybt 9; ICEKp3	183-1LV	-	0	-	0	-	0	-	0	-	wzi137	KL17	K17	Very high	100.00%		O1/O2v1	O1	none	Very high	98.03%
SE45099_UR_KP	Klebsiella pneumoniae	101	ST101	1	ybt 9; ICEKp3	183	-	0	-	0	-	0	-	0	-	wzi137	KL17	K17	Very high	100.00%		O1/O2v1	O1	none	Very high	98.03%
SE45100_UR_KP	Klebsiella pneumoniae	11	ST437	1	ybt 10; ICEKp4	78	-	0	-	0	-	0	-	0	-	wzi109	KL36	K36	Very high	99.89%		O4	O4	none	Very high	99.73%
SE45104_BL_KP	Klebsiella pneumoniae	101	ST101	1	ybt 9; ICEKp3	183	-	0	-	0	-	0	-	0	-	wzi137	KL17	K17	Very high	100.00%		O1/O2v1	O1	none	Very high	98.03%
SE45105_IA_KP	Klebsiella pneumoniae	101	ST101	1	ybt 9; ICEKp3	183-1LV	-	0	-	0	-	0	-	0	-	wzi137	KL17	K17	Very high	100.00%		O1/O2v1	O1	none	Very high	98.03%
SE45107_UR_KOX	Klebsiella pneumoniae	11	ST340	0	-	0	-	0	-	0	-	0	-	0	-	wzi50	KL15	K15	Very high	99.99%		O4	O4	none	Very high	99.65%
SE45108_UR_KP	Klebsiella pneumoniae	11	ST340	0	-	0	-	0	-	0	-	0	-	0	-	wzi50	KL15	K15	Very high	99.80%		O4	O4	none	Very high	99.65%
SE45109_UR_KP	Klebsiella pneumoniae	11	ST437	1	ybt 10; ICEKp4	78-1LV	-	0	-	0	-	0	-	0	-	wzi109	KL36	K36	Very high	99.89%		O4	O4	none	Very high	99.73%
SE45110_UR_KP	Klebsiella pneumoniae	11	ST437	0	-	0	-	0	-	0	-	0	-	0	-	wzi109	KL36	K36	Very high	99.89%		O4	O4	none	Very high	99.73%
SE45111_UR_KP	Klebsiella pneumoniae	101	ST101	1	ybt 9; ICEKp3	183	-	0	-	0	-	0	-	0	-	wzi137	KL17	K17	Very high	100.00%		O1/O2v1	O1	none	Very high	98.03%
SE45112_UR_KP	Klebsiella pneumoniae	101	ST101	1	ybt 9; ICEKp3	183-1LV	-	0	-	0	-	0	-	0	-	wzi137	KL17	K17	Very high	100.00%		O1/O2v1	O1	none	Very high	98.03%
SE45113_IA_KP	Klebsiella pneumoniae	101	ST101	1	ybt 9; ICEKp3	183	-	0	-	0	-	0	-	0	-	wzi137	KL17	K17	Very high	100.00%		O1/O2v1	O1	none	Very high	98.03%
SE45115_UR_KP	Klebsiella pneumoniae	11	ST11	1	ybt 15; ICEKp11	230	-	0	-	0	-	0	-	0	-	wzi24	KL24	K24	Good	99.98%	KL24_13_wcuG	O1/O2v1	O2a	none	Very high	98.52%
SE45116_UR_KP	Klebsiella pneumoniae	101	ST101	1	ybt 9; ICEKp3	183	-	0	-	0	-	0	-	0	-	wzi137	KL17	K17	Very high	100.00%		O1/O2v1	O1	none	Very high	98.03%
SE45117_UR_KP	Klebsiella pneumoniae	11	ST11	1	ybt 15; ICEKp11	230	-	0	-	0	-	0	-	0	-	wzi24	KL24	K24	Good	99.98%	KL24_13_wcuG	O1/O2v1	O2a	none	Very high	98.52%
SE45118_UR_KP	Klebsiella pneumoniae	101	ST101	1	ybt 9; ICEKp3	183	-	0	-	0	-	0	-	0	-	wzi137	KL17	K17	Very high	100.00%		O1/O2v1	O1	none	Very high	98.03%
SE45119_UR_KP	Klebsiella pneumoniae	101	ST101	1	ybt 9; ICEKp3	183	-	0	-	0	-	0	-	0	-	wzi137	KL17	K17	Very high	100.00%		O1/O2v1	O1	none	Very high	98.03%
SP01002_IA_KP	Klebsiella pneumoniae	15	ST15	1	ybt 0; ICEKp4	449	-	0	-	0	-	0	-	0	-	wzi93	KL112	unknown (KL112)	Very high	98.65%		O1/O2v1	O1	?-	Good	98.53%	O1/O2v1_06_wbbO
SP01005_BL_KP	Klebsiella pneumoniae	unknown_complex	ST2086	2	ybt 17; ICEKp10	267	clb 3	19-1LV	-	0	-	0	-	0	-	wzi13	KL13	K13	Very high	99.98%		O1/O2v1	O1	none	Very high	98.67%
SP01009_UR_KP	Klebsiella pneumoniae	unknown_complex	ST1	0	-	0	-	0	-	0	-	0	-	0	-	wzi137	KL17	K17	Very high	100.00%		O1/O2v1	O1	none	Very high	98.02%
SP01011_UR_KP	Klebsiella pneumoniae	147	ST392	0	-	0	-	0	-	0	-	0	-	0	-	wzi187	KL27	K27	Very high	99.28%		O4	O4	none	Very high	99.70%
SP01020_UR_KP	Klebsiella pneumoniae	15	ST15	1	ybt 0; ICEKp4	449-1LV	-	0	-	0	-	0	-	0	-	wzi93	KL112	unknown (KL112)	Good	98.65%		O1/O2v1	O1	none	Very high	98.51%
SP01032_UR_KP	Klebsiella pneumoniae	15	ST15	1	ybt 0; ICEKp4 (truncated)	449-2LV	-	0	-	0	-	0	-	0	-	wzi93	KL112	unknown (KL112)	Good	98.65%	KL112_12_wbaZ	O1/O2v1	O1	none	Very high	98.51%
SP01037_IA_KP	Klebsiella pneumoniae	11	ST11	1	ybt 10; ICEKp4	112-1LV	-	0	-	0	-	0	-	0	-	wzi24	KL24	K24	Very high	100.00%		O1/O2v1	O2a	-	Good	98.41%	O1/O2v1_01_wzm
SP01043_BL_KP	Klebsiella pneumoniae	11	ST11	1	ybt 10; ICEKp4	112-1LV	-	0	-	0	-	0	-	0	-	wzi24	KL24	K24	Very high	100.00%		O1/O2v1	O2a	none	Very high	98.52%
GR11022_BL_KP	Klebsiella pneumoniae	11	ST11	1	ybt 15; ICEKp11	230	-	0	-	0	-	0	-	0	-	wzi24	KL24	K24	Good	99.99%		O1/O2v1	O2a	?-	Good	98.51%	O1/O2v1_06_wbbO
SP01047_BL_KP	Klebsiella pneumoniae	15	ST15	0	-	0	-	0	-	0	-	0	-	0	-	wzi19	KL19	K19	High	94.91%		O1/O2v2	O1	none	Perfect	100.00%
SP01050_SP_KP	Klebsiella pneumoniae	15	ST15	0	-	0	-	0	-	0	-	0	-	0	-	wzi93	KL112	unknown (KL112)	Very high	98.65%		O1/O2v1	O1	none	Very high	98.52%
SP01054_BL_KP	Klebsiella pneumoniae	15	ST15	0	-	0	-	0	-	0	-	0	-	0	-	wzi19	KL19	K19	High	94.91%		O1/O2v2	O1	none	Perfect	100.00%
SP01055_UR_KP	Klebsiella pneumoniae	15	ST15	0	-	0	-	0	-	0	-	0	-	0	-	wzi19	KL19	K19	High	94.91%		O1/O2v2	O1	none	Perfect	100.00%
SP01063_IA_KP	Klebsiella pneumoniae	15	ST15	0	-	0	-	0	-	0	-	0	-	0	-	wzi19	KL19	K19	High	94.91%		O1/O2v2	O1	none	Perfect	100.00%
SP01074_SP_KP	Klebsiella pneumoniae	15	ST15	0	-	0	-	0	-	0	-	0	-	0	-	wzi19	KL19	K19	High	94.91%		O1/O2v2	O1	?-	Good	99.98%	O1/O2v2_03_wbbM
SP01078_IA_KP	Klebsiella pneumoniae	11	ST11	1	ybt 10; ICEKp4	112-2LV	-	0	-	0	-	0	-	0	-	wzi24	KL24	K24	Very high	100.00%		O1/O2v1	O2a	none	Very high	98.52%
SP01081_BL_KP	Klebsiella pneumoniae	11	ST11	1	ybt 10; ICEKp4	112-1LV	-	0	-	0	-	0	-	0	-	wzi24	KL24	K24	Very high	100.00%		O1/O2v1	O2a	none	Very high	98.52%
SP01085_BL_KP	Klebsiella pneumoniae	unknown_complex	ST3397	0	-	0	-	0	-	0	-	0	-	0	-	wzi8	KL8	K8	Very high	99.75%		O1/O2v2	O1	none	Very high	98.42%
SP01086_UR_KP	Klebsiella pneumoniae	11	ST11	0	-	0	-	0	-	0	-	0	-	0	-	wzi24	KL24	K24	Very high	100.00%		O1/O2v1	O2a	none	Very high	98.52%
SP01096_UR_KP	Klebsiella pneumoniae	307	ST307	4	ybt 13; ICEKp2	500	-	0	iuc 1	1-1LV	-	0	-	0	rmpA2_6*-60%	wzi173	KL102	unknown (KL102)	Very high	99.27%		O1/O2v2	O2afg	?-	Good	98.46%	O1/O2v2_06_wbbO
SP01097_UR_KP	Klebsiella pneumoniae	15	ST15	0	-	0	-	0	-	0	-	0	-	0	-	wzi93	KL112	unknown (KL112)	Very high	98.64%		O1/O2v1	O1	none	Very high	98.52%
SP01103_UR_KP	Klebsiella pneumoniae	11	ST11	1	ybt 10; ICEKp4	112-1LV	-	0	-	0	-	0	-	0	-	wzi24	KL24	K24	Very high	100.00%		O1/O2v1	O2a	none	Very high	98.52%
SP01112_UR_KP	Klebsiella pneumoniae	11	ST11	1	ybt 10; ICEKp4	112-1LV	-	0	-	0	-	0	-	0	-	wzi24	KL24	K24	Very high	100.00%		O1/O2v1	O2a	none	Very high	98.52%
SP01114_BL_KP	Klebsiella pneumoniae	11	ST11	4	ybt 10; ICEKp4	112-1LV	-	0	iuc 5	59	-	0	-	0	-	wzi24	KL24	K24	Very high	99.99%		O1/O2v1	O2a	none	Very high	98.52%
SP01118_SP_KP	Klebsiella pneumoniae	11	ST11	4	ybt 10; ICEKp4 (truncated)	112-2LV	-	0	iuc 5	59	-	0	-	0	-	wzi24	KL24	K24	Very high	99.99%		O1/O2v1	O2a	none	Very high	98.52%
SP01119_UR_KP	Klebsiella pneumoniae	15	ST15	1	ybt 0; ICEKp4	449-1LV	-	0	-	0	-	0	-	0	-	wzi93	KL112	unknown (KL112)	Very high	98.64%		O1/O2v1	O1	none	Very high	98.52%
SP01135_BL_KP	Klebsiella pneumoniae	15	ST15	0	-	0	-	0	-	0	-	0	-	0	-	wzi19	KL19	K19	High	94.91%		O1/O2v2	O1	none	Perfect	100.00%
SP01141_UR_KP	Klebsiella pneumoniae	15	ST15	0	-	0	-	0	-	0	-	0	-	0	-	wzi93	KL112	unknown (KL112)	Very high	98.65%		O1/O2v1	O1	none	Very high	98.52%
SP01143_BL_KP	Klebsiella pneumoniae	15	ST15	0	-	0	-	0	-	0	-	0	-	0	-	wzi19	KL19	K19	High	94.91%		O1/O2v2	O1	none	Perfect	100.00%
SP01144_UR_KP	Klebsiella pneumoniae	15	ST15	1	ybt 0; ICEKp4	449	-	0	-	0	-	0	-	0	-	wzi93	KL112	unknown (KL112)	Very high	98.65%		O1/O2v1	O1	none	Very high	98.52%
SP01149_UR_KP	Klebsiella pneumoniae	11	ST11	1	ybt 10; ICEKp4	112-1LV	-	0	-	0	-	0	-	0	-	wzi24	KL24	K24	High	99.99%	KL24_13_wcuG	O1/O2v1	O2a	none	Very high	98.51%
SP01150_SP_KP	Klebsiella pneumoniae	15	ST15	0	-	0	-	0	-	0	-	0	-	0	-	wzi19	KL19	K19	High	94.91%		O1/O2v2	O1	none	Perfect	100.00%
SP01151_BL_KP	Klebsiella pneumoniae	15	ST15	0	-	0	-	0	-	0	-	0	-	0	-	wzi93	KL112	unknown (KL112)	Very high	98.65%		O1/O2v1	O1	none	Very high	98.52%
SP01154_UR_KP	Klebsiella pneumoniae	15	ST15	0	-	0	-	0	-	0	-	0	-	0	-	wzi93	KL112	unknown (KL112)	Very high	98.65%		O1/O2v1	O1	none	Very high	98.52%
SP01159_UR_KP	Klebsiella pneumoniae	11	ST11	1	ybt 10; ICEKp4	112-2LV	-	0	-	0	-	0	-	0	-	wzi24	KL24	K24	Very high	100.00%		O1/O2v1	O2a	none	Very high	98.52%
SP01162_IA_KP	Klebsiella pneumoniae	11	ST11	1	ybt 10; ICEKp4	112-1LV	-	0	-	0	-	0	-	0	-	wzi24	KL24	K24	Very high	100.00%		O1/O2v1	O2a	none	Very high	98.52%
SP01166_BI_KP	Klebsiella pneumoniae	15	ST15	0	-	0	-	0	-	0	-	0	-	0	-	wzi19	KL19	K19	High	94.91%		O1/O2v2	O1	none	Perfect	100.00%
SP01167_BL_KP	Klebsiella pneumoniae	307	ST307	0	-	0	-	0	-	0	-	0	-	0	-	wzi173	KL102	unknown (KL102)	Very high	99.27%		O1/O2v2	O2afg	none	Very high	98.45%
SP01168_BRU_KP	Klebsiella pneumoniae	307	ST307	0	-	0	-	0	-	0	-	0	-	0	-	wzi173	KL102	unknown (KL102)	Very high	99.27%		O1/O2v2	O2afg	none	Very high	98.45%
SP01178_UR_KP	Klebsiella pneumoniae	307	ST307	0	-	0	-	0	-	0	-	0	-	0	-	wzi173	KL102	unknown (KL102)	Very high	99.27%		O1/O2v2	O2afg	none	Very high	98.45%
SP01182_UR_KP	Klebsiella pneumoniae	15	ST3360	0	-	0	-	0	-	0	-	0	-	0	-	wzi19	KL19	K19	High	94.91%		O1/O2v2	O1	?-	Good	100.00%	O1/O2v2_06_wbbO
SP01183_BL_KP	Klebsiella pneumoniae	307	ST307	1	ybt 13; ICEKp2	500	-	0	-	0	-	0	-	0	-	wzi173	KL102	unknown (KL102)	Very high	99.27%		O1/O2v2	O2afg	none	Very high	98.45%
SP01184_BL_KP	Klebsiella pneumoniae	307	ST307	0	-	0	-	0	-	0	-	0	-	0	-	wzi173	KL102	unknown (KL102)	Very high	99.27%		O1/O2v2	O2afg	none	Very high	98.45%
SP01185_BRU_KP	Klebsiella pneumoniae	307	ST307	0	-	0	-	0	-	0	-	0	-	0	-	wzi173	KL102	unknown (KL102)	Very high	99.27%		O1/O2v2	O2afg	none	Very high	98.45%
SP01188_UR_KP	Klebsiella pneumoniae	307	ST307	0	-	0	-	0	-	0	-	0	-	0	-	wzi173	KL102	unknown (KL102)	Very high	99.27%		O1/O2v2	O2afg	none	Very high	98.45%
SP01192_UR_KP	Klebsiella pneumoniae	147	ST392	0	-	0	-	0	-	0	-	0	-	0	-	wzi187	KL27	K27	Very high	99.28%		O4	O4	none	Very high	99.69%
SP01194_BL_KP	Klebsiella pneumoniae	15	ST15	0	-	0	-	0	-	0	-	0	-	0	-	wzi19	KL19	K19	High	94.91%		O1/O2v1	O1	-	Good	98.25%	O1/O2v1_06_wbbO,O1/O2v1_07_kfoC
SP01194_OTH_KP	Klebsiella pneumoniae	15	ST15	0	-	0	-	0	-	0	-	0	-	0	-	wzi19	KL19	K19	High	94.91%		O1/O2v1	O1	-	Good	98.25%	O1/O2v1_06_wbbO,O1/O2v1_07_kfoC
SP01196_BL_KP	Klebsiella pneumoniae	45	ST485	0	-	0	-	0	-	0	-	0	-	0	-	wzi84	KL28	K28	Very high	99.37%		O1/O2v1	O2a	none	Very high	98.86%
SP01196_UR_KP	Klebsiella pneumoniae	45	ST485	0	-	0	-	0	-	0	-	0	-	0	-	wzi84	KL28	K28	Very high	99.37%		O1/O2v1	O2a	none	Very high	98.86%
SP01212_IA_KP	Klebsiella pneumoniae	11	ST11	1	ybt 10; ICEKp4	112-1LV	-	0	-	0	-	0	-	0	-	wzi24	KL24	K24	Very high	99.99%		O1/O2v1	O2a	none	Very high	98.52%
SP01231_UR_KP	Klebsiella pneumoniae	15	ST15	0	-	0	-	0	-	0	-	0	-	0	-	wzi93	KL112	unknown (KL112)	Good	98.64%	KL112_03_wzi	O1/O2v1	O1	none	Very high	98.52%
SP01242_BL_KP	Klebsiella pneumoniae	15	ST15	0	-	0	-	0	-	0	-	0	-	0	-	wzi19	KL19	K19	High	94.91%		O1/O2v2	O1	none	Perfect	100.00%
SP01250_BRU_KP	Klebsiella pneumoniae	unknown_complex	ST70	0	-	0	-	0	-	0	-	0	-	0	-	wzi162	KL122	unknown (KL122)	Very high	99.96%		O1/O2v2	O1	none	Very high	98.50%
SP01251_UR_KP	Klebsiella pneumoniae	307	ST307	0	-	0	-	0	-	0	-	0	-	0	-	wzi173	KL102	unknown (KL102)	Very high	99.27%		O1/O2v2	O2afg	none	Very high	98.45%
SP01255_BRU_KP	Klebsiella pneumoniae	307	ST307	0	-	0	-	0	-	0	-	0	-	0	-	wzi173	KL102	unknown (KL102)	Very high	99.27%		O1/O2v2	O2afg	none	Very high	98.45%
SP01261_BL_KP	Klebsiella pneumoniae	11	ST11	1	ybt 10; ICEKp4	112-1LV	-	0	-	0	-	0	-	0	-	wzi24	KL24	K24	Good	99.98%	KL24_13_wcuG	O1/O2v1	O2a	none	Very high	98.52%
SP01262_UR_KP	Klebsiella pneumoniae	11	ST11	1	ybt 10; ICEKp4	112-1LV	-	0	-	0	-	0	-	0	-	wzi24	KL24	K24	Good	99.98%	KL24_13_wcuG	O1/O2v1	O2a	none	Very high	98.52%
SP01265_BL_KP	Klebsiella pneumoniae	307	ST307	0	-	0	-	0	-	0	-	0	-	0	-	wzi173	KL102	unknown (KL102)	Very high	99.27%		O1/O2v2	O2afg	none	Very high	98.45%
SP01272_BRU_KP	Klebsiella pneumoniae	307	ST307	0	-	0	-	0	-	0	-	0	-	0	-	-	unknown (KL102)	unknown (KL102)	None	99.36%	KL102_03_wzi,KL102_04_wza,KL102_05_wzb	O1/O2v2	O2afg	none	Very high	98.45%
SP02006_BL_KP	Klebsiella pneumoniae	15	ST15	1	ybt 0; ICEKp4	449-1LV	-	0	-	0	-	0	-	0	-	wzi93	KL112	unknown (KL112)	Good	98.62%		O1/O2v1	O1	none	Very high	98.52%
SP02012_UR_KP	Klebsiella pneumoniae	11	ST11	0	-	0	-	0	-	0	-	0	-	0	-	wzi243	KL13	K13	Good	99.04%	KL13_12_wcuL,KL13_17_manC	OL104	unknown (OL104)	?-*	Good	85.42%	OL104_01_manC
SP02016_UR_KP	Klebsiella pneumoniae	15	ST15	1	ybt 0; ICEKp4	449	-	0	-	0	-	0	-	0	-	wzi93	KL112	unknown (KL112)	Very high	98.65%		O1/O2v1	O1	none	Very high	98.52%
SP02021_UR_KP	Klebsiella pneumoniae	15	ST15-1LV	1	ybt 10; ICEKp4	162	-	0	-	0	-	0	-	0	-	wzi24	KL24	K24	Very high	100.00%		O1/O2v1	O1	none	Very high	98.52%
SP02038_IA_KP	Klebsiella pneumoniae	15	ST15	0	-	0	-	0	-	0	-	0	-	0	-	wzi93	KL112	unknown (KL112)	Very high	98.64%		O1/O2v1	O1	none	Very high	98.52%
SP02122_UR_KP	Klebsiella pneumoniae	15	ST15	1	ybt 0; ICEKp4	449	-	0	-	0	-	0	-	0	-	wzi93	KL112	unknown (KL112)	Good	98.64%	KL112_12_wbaZ	O1/O2v1	O1	?-	Good	98.51%	O1/O2v1_06_wbbO
SP02164_UR_KP	Klebsiella pneumoniae	15	ST15	1	ybt 0; ICEKp4	449	-	0	-	0	-	0	-	0	-	wzi93	KL112	unknown (KL112)	Good	98.65%	KL112_04_wza	O1/O2v1	O1	none	Very high	98.52%
SP02193_UR_KP	Klebsiella pneumoniae	15	ST15-1LV	1	ybt 0; ICEKp4 (truncated)	449-1LV	-	0	-	0	-	0	-	0	-	wzi93	KL112	unknown (KL112)	Very high	98.65%		O1/O2v1	O1	none	Very high	98.52%
SP03001_BL_KP	Klebsiella pneumoniae	unknown_complex	ST152	1	ybt 10; ICEKp4	325-1LV	-	0	-	0	-	0	-	0	-	wzi110	KL149	unknown (KL149)	Very high	99.98%		O4	O4	none	Very high	99.71%
SP03004_BL_KP	Klebsiella pneumoniae	147	ST147	1	ybt 10; ICEKp4	384	-	0	-	0	-	0	-	0	-	wzi64	KL64	K64	Perfect	100.00%		O1/O2v1	O2a	none	Very high	98.64%
SP03005_BL_KP	Klebsiella pneumoniae	147	ST147	1	ybt 10; ICEKp4	384	-	0	-	0	-	0	-	0	-	wzi64	KL64	K64	Perfect	100.00%		O1/O2v1	O2a	none	Very high	98.64%
SP03007_BL_KP	Klebsiella pneumoniae	147	ST147	1	ybt 10; ICEKp4	384	-	0	-	0	-	0	-	0	-	wzi64	KL64	K64	Perfect	100.00%		O1/O2v1	O2a	none	Very high	98.64%
SP03008_BL_KP	Klebsiella pneumoniae	147	ST147	1	ybt 10; ICEKp4	384	-	0	-	0	-	0	-	0	-	wzi64	KL64	K64	Perfect	100.00%		O1/O2v1	O2a	none	Very high	98.64%
SP03009_UR_KP	Klebsiella pneumoniae	147	ST147	1	ybt 10; ICEKp4	384	-	0	-	0	-	0	-	0	-	wzi64	KL64	K64	Perfect	100.00%		O1/O2v1	O2a	none	Very high	98.64%
SP03019_BL_KP	Klebsiella pneumoniae	147	ST147	1	ybt 10; ICEKp4	384	-	0	-	0	-	0	-	0	-	wzi64	KL64	K64	Good	100.00%	KL64_16_wcaJ	O1/O2v1	O2a	none	Very high	98.64%
SP03029_BL_KP	Klebsiella pneumoniae	147	ST147	1	ybt 10; ICEKp4	384	-	0	-	0	-	0	-	0	-	wzi64	KL64	K64	Perfect	100.00%		O1/O2v1	O2a	none	Very high	98.64%
SP03030_UR_KP	Klebsiella pneumoniae	147	ST147	1	ybt 10; ICEKp4	384	-	0	-	0	-	0	-	0	-	wzi64	KL64	K64	Perfect	100.00%		O1/O2v1	O2a	none	Very high	98.64%
SP03034_BL_KP	Klebsiella pneumoniae	405	ST405	0	-	0	-	0	-	0	-	0	-	0	-	wzi143	KL151	unknown (KL151)	Very high	99.23%		O4	O4	none	Very high	99.69%
SP03035_BL_KP	Klebsiella pneumoniae	405	ST405	1	ybt 27; ICEKp22	312-1LV	-	0	-	0	-	0	-	0	-	wzi143	KL151	unknown (KL151)	Very high	99.23%		O4	O4	none	Very high	99.69%
SP03046_BL_KP	Klebsiella pneumoniae	147	ST147	1	ybt 10; ICEKp4	384	-	0	-	0	-	0	-	0	-	wzi64	KL64	K64	Perfect	100.00%		O1/O2v1	O2a	none	Very high	98.64%
SP03051_BL_KP	Klebsiella pneumoniae	147	ST147	1	ybt 10; ICEKp4	384	-	0	-	0	-	0	-	0	-	wzi64	KL64	K64	Perfect	100.00%		O1/O2v1	O2a	none	Very high	98.64%
SP03052_SP_KP	Klebsiella pneumoniae	147	ST147	1	ybt 10; ICEKp4	384	-	0	-	0	-	0	-	0	-	wzi64	KL64	K64	Perfect	100.00%		O1/O2v1	O2a	none	Very high	98.64%
SP03070_BL_KP	Klebsiella pneumoniae	147	ST147	1	ybt 10; ICEKp4	384	-	0	-	0	-	0	-	0	-	wzi64	KL64	K64	Perfect	100.00%		O1/O2v1	O2a	none	Very high	98.64%
SP03071_BI_KP	Klebsiella pneumoniae	147	ST147	1	ybt 10; ICEKp4	384	-	0	-	0	-	0	-	0	-	wzi64	KL64	K64	Good	100.00%	KL64_16_wcaJ	O1/O2v1	O2a	none	Very high	98.64%
SP03071_BL_KP	Klebsiella pneumoniae	147	ST147	1	ybt 10; ICEKp4	384	-	0	-	0	-	0	-	0	-	wzi64	KL64	K64	Good	100.00%	KL64_16_wcaJ	O1/O2v1	O2a	none	Very high	98.64%
SP03076_SP_KP	Klebsiella pneumoniae	147	ST147	1	ybt 10; ICEKp4	384	-	0	-	0	-	0	-	0	-	wzi64	KL64	K64	Perfect	100.00%		O1/O2v1	O2a	none	Very high	98.64%
SP04001_IA_KP	Klebsiella pneumoniae	11	ST3627	1	ybt 10; ICEKp4	112-1LV	-	0	-	0	-	0	-	0	-	wzi24	KL24	K24	Very high	99.99%		O1/O2v1	O2a	none	Very high	98.52%
SP04002_IA_KP	Klebsiella pneumoniae	11	ST11	1	ybt 10; ICEKp4	112-1LV	-	0	-	0	-	0	-	0	-	wzi24	KL24	K24	Very high	99.99%		O1/O2v1	O2a	none	Very high	98.52%
SP04005_SS_KP	Klebsiella pneumoniae	11	ST11	1	ybt 10; ICEKp4	387	-	0	-	0	-	0	-	0	-	wzi24	KL24	K24	Very high	99.99%		O1/O2v1	O2a	none	Very high	98.52%
SP04006_UR_KP	Klebsiella pneumoniae	11	ST11	1	ybt 10; ICEKp4	112-1LV	-	0	-	0	-	0	-	0	-	wzi24	KL24	K24	Very high	99.99%		O1/O2v1	O2a	none	Very high	98.52%
SP04008_BL_KP	Klebsiella pneumoniae	11	ST11	1	ybt 10; ICEKp4	112-1LV	-	0	-	0	-	0	-	0	-	wzi24	KL24	K24	Very high	99.99%		O1/O2v1	O2a	none	Very high	98.52%
SP05001_UR_KP	Klebsiella pneumoniae	15	ST15	0	-	0	-	0	-	0	-	0	-	0	-	wzi93	KL112	unknown (KL112)	Very high	98.65%		O1/O2v1	O1	none	Very high	98.52%
SP05005_UR_KP	Klebsiella pneumoniae	unknown_complex	ST2108	4	ybt 9; ICEKp3	208-2LV	-	0	iuc 3 (truncated)	25-1LV	-	0	-	0	-	wzi31	KL31	K31	Good	99.23%	KL31_19_manB	O5	O5	?-*	Good	94.37%	O5_02_manB
SP05006_UR_KP	Klebsiella pneumoniae	307	ST307	1	ybt 10; ICEKp4	112-1LV	-	0	-	0	-	0	-	0	-	wzi173	KL102	unknown (KL102)	Very high	99.27%		O1/O2v2	O2afg	none	Very high	98.45%
SP05008_BL_KP	Klebsiella pneumoniae	307	ST307	0	-	0	-	0	-	0	-	0	-	0	-	wzi173	KL102	unknown (KL102)	Very high	99.27%		O1/O2v2	O2afg	none	Very high	98.45%
SP05009_BL_KP	Klebsiella pneumoniae	unknown_complex	ST5001	1	ybt 10; ICEKp4	112-1LV	-	0	-	0	-	0	-	0	-	wzi24	KL24	K24	Very high	99.99%		O1/O2v1	O2a	none	Very high	98.52%
SP06006_UR_KP	Klebsiella pneumoniae	11	ST11	1	ybt 10; ICEKp4	112-1LV	-	0	-	0	-	0	-	0	-	wzi24	KL24	K24	Very high	99.99%		O1/O2v1	O2a	none	Very high	98.52%
SP06007_IA_KP	Klebsiella pneumoniae	unknown_complex	ST1799	1	ybt 4; plasmid	329-2LV	-	0	-	0	-	0	-	0	-	-	KL16	K16	Very high	99.43%		O1/O2v1	O1	none	Very high	98.10%
SP06013_BL_KP	Klebsiella pneumoniae	17	ST17	0	-	0	-	0	-	0	-	0	-	0	-	-	KL122	unknown (KL122)	Very high	99.97%		O1/O2v2	O2afg	none	Very high	98.52%
SP06018_IA_KP	Klebsiella pneumoniae	11	ST11	1	ybt 10; ICEKp4	112-1LV	-	0	-	0	-	0	-	0	-	wzi24	KL24	K24	Very high	99.99%		O1/O2v1	O2a	none	Very high	98.52%
SP06024_BI_KP	Klebsiella pneumoniae	11	ST11	1	ybt 10; ICEKp4	112-1LV	-	0	-	0	-	0	-	0	-	wzi24	KL24	K24	Very high	99.99%		O1/O2v1	O2a	none	Very high	98.52%
SP06026_BL_KP	Klebsiella variicola subsp. variicola	unknown_complex	ST533	0	-	0	-	0	-	0	-	0	-	0	-	wzi389	KL64	K64	Good	93.37%	KL64_18_manC	O5	O5	?-	Good	99.42%	O5_01_manC
SP06027_BL_KP	Klebsiella pneumoniae	11	ST11	1	ybt 10; ICEKp4	112-1LV	-	0	-	0	-	0	-	0	-	wzi24	KL24	K24	Good	99.99%		O1/O2v1	O2a	-	High	98.51%	O1/O2v1_01_wzm
SP06032_BL_KP	Klebsiella pneumoniae	11	ST11	1	ybt 10; ICEKp4	112-1LV	-	0	-	0	-	0	-	0	-	wzi24	KL24	K24	Good	99.99%		O1/O2v1	O2a	none	Very high	98.52%
SP06033_IA_KP	Klebsiella pneumoniae	11	ST11	1	ybt 10; ICEKp4	112-1LV	-	0	-	0	-	0	-	0	-	wzi24	KL24	K24	Very high	99.99%		O1/O2v1	O2a	none	Very high	98.52%
SP06035_BL_KP	Klebsiella pneumoniae	15	ST326	0	-	0	-	0	-	0	-	0	-	0	-	wzi133	KL25	K25	High	98.52%	KL25_09_wfeD	O1/O2v1	O1	none	Very high	98.46%
SP06040_BL_KP	Klebsiella pneumoniae	unknown_complex	ST34	0	-	0	-	0	-	0	-	0	-	0	-	wzi114	KL111	unknown (KL111)	Very high	99.86%		O3b	O3b	none	Very high	99.15%
SP06041_BL_KP	Klebsiella pneumoniae	11	ST11	1	ybt 10; ICEKp4 (incomplete)	112-2LV	-	0	-	0	-	0	-	0	-	wzi24	KL24	K24	Very high	99.99%		O1/O2v1	O2a	?-	Good	98.53%	O1/O2v1_04_glf
SP06042_BL_KP	Klebsiella pneumoniae	147	ST392	0	-	0	-	0	-	0	-	0	-	0	-	wzi187	KL27	K27	Very high	99.27%		O4	O4	none	Very high	99.71%
SP06043_BL_KP	Klebsiella pneumoniae	11	ST11	1	ybt 10; ICEKp4 (incomplete)	112-2LV	-	0	-	0	-	0	-	0	-	wzi24	KL24	K24	Very high	99.99%		O1/O2v1	O2a	none	Very high	98.52%
SP06045_BL_KP	Klebsiella pneumoniae	11	ST11	1	ybt 10; ICEKp4	112-1LV	-	0	-	0	-	0	-	0	-	wzi24	KL24	K24	Very high	99.99%		O1/O2v1	O2a	none	Very high	98.52%
SP06054_UR_KP	Klebsiella pneumoniae	307	ST307	0	-	0	-	0	-	0	-	0	-	0	-	wzi173	KL102	unknown (KL102)	Very high	99.27%		O1/O2v2	O2afg	none	Very high	98.45%
SP06055_BL_KP	Klebsiella pneumoniae	307	ST307	1	ybt 13; ICEKp2	500	-	0	-	0	-	0	-	0	-	wzi173	KL102	unknown (KL102)	Very high	99.27%		O1/O2v2	O2afg	none	Very high	98.45%
SP06056_BL_KP	Klebsiella pneumoniae	unknown_complex	ST54	0	-	0	-	0	-	0	-	0	-	0	-	wzi14	KL14	K14	Very high	99.98%		O3b	O3b	?	Good	99.28%
SP06069_BL_KP	Klebsiella pneumoniae	147	ST392	0	-	0	-	0	-	0	-	0	-	0	-	wzi187	KL27	K27	Very high	99.28%		O4	O4	none	Very high	99.71%
SP06070_BL_KP	Klebsiella pneumoniae	11	ST11	1	ybt 10; ICEKp4 (incomplete)	112-2LV	-	0	-	0	-	0	-	0	-	wzi24	KL24	K24	Very high	99.99%		O1/O2v1	O2a	none	Very high	98.50%
SP06076_IA_KP	Klebsiella pneumoniae	147	ST392	0	-	0	-	0	-	0	-	0	-	0	-	wzi187	KL27	K27	Very high	99.28%		O4	O4	none	Very high	99.71%
SP06077_BL_KP	Klebsiella pneumoniae	11	ST11	1	ybt 10; ICEKp4 (incomplete)	112-2LV	-	0	-	0	-	0	-	0	-	wzi24	KL24	K24	Very high	99.99%		O1/O2v1	O2a	none	Very high	98.52%
SP06078_BL_KP	Klebsiella pneumoniae	11	ST11	1	ybt 10; ICEKp4 (incomplete)	112-2LV	-	0	-	0	-	0	-	0	-	wzi24	KL24	K24	Very high	99.99%		O1/O2v1	O2a	none	Very high	98.52%
SP06079_IA_ECL	Klebsiella quasipneumoniae subsp. quasipneumoniae	unknown_complex	ST3520	0	-	0	-	0	-	0	-	0	-	0	-	-	KL158	unknown (KL158)	Good	91.46%		O5	O5	none	High	94.64%
SP06085_BL_KP	Klebsiella pneumoniae	unknown_complex	ST3248	0	-	0	-	0	-	0	-	0	-	0	-	wzi173	KL102	unknown (KL102)	Very high	99.27%		O1/O2v2	O2afg	none	Very high	98.45%
SP06090_BL_KP	Klebsiella pneumoniae	unknown_complex	ST48	1	ybt 9; ICEKp3	193	-	0	-	0	-	0	-	0	-	wzi62	KL62	K62	Good	99.71%	KL62_12	O1/O2v1	O2a	none	Very high	97.87%
SP07020_BL_KP	Klebsiella pneumoniae	307	ST307	0	-	0	-	0	-	0	-	0	-	0	-	wzi173	KL102	unknown (KL102)	Very high	99.27%		O1/O2v2	O2afg	none	Very high	98.45%
SP07041_UR_KP	Klebsiella pneumoniae	37	ST309	0	-	0	-	0	-	0	-	0	-	0	-	wzi42	KL42	K42	Very high	99.98%		O4	O4	none	Very high	99.89%
SP07050_IA_ECO	Klebsiella pneumoniae	307	ST307	0	-	0	-	0	-	0	-	0	-	0	-	wzi173	KL102	unknown (KL102)	Very high	99.27%		O1/O2v2	O2afg	?-	Good	98.46%	O1/O2v2_05_wbbN
SP07051_BL_KP	Klebsiella pneumoniae	307	ST307	0	-	0	-	0	-	0	-	0	-	0	-	wzi173	KL102	unknown (KL102)	Very high	99.27%		O1/O2v2	O2afg	none	Very high	98.45%
SP07052_IA_KP	Klebsiella pneumoniae	15	ST15	0	-	0	-	0	-	0	-	0	-	0	-	wzi24	KL24	K24	Very high	100.00%		O1/O2v1	O1	none	Very high	98.52%
SP07055_BL_KP	Klebsiella pneumoniae	405	ST405	1	ybt 27; ICEKp22	312	-	0	-	0	-	0	-	0	-	wzi143	KL151	unknown (KL151)	Good	99.23%	KL151_13_wfgD	O4	O4	?-	Good	99.69%	O4_01_hydrolase
SP07059_BL_KP	Klebsiella pneumoniae	11	ST11	1	ybt 10; ICEKp4	112-1LV	-	0	-	0	-	0	-	0	-	wzi24	KL24	K24	Good	99.99%	KL24_11_wcaJ	O1/O2v1	O2a	none	Very high	98.52%
SP07062_BI_KP	Klebsiella pneumoniae	307	ST307	0	-	0	-	0	-	0	-	0	-	0	-	wzi173	KL102	unknown (KL102)	Very high	99.27%		O1/O2v2	O2afg	?	Good	98.46%
SP07063_IA_KP	Klebsiella pneumoniae	307	ST307	0	-	0	-	0	-	0	-	0	-	0	-	wzi173	KL102	unknown (KL102)	Very high	99.27%		O1/O2v2	O2afg	none	Very high	98.45%
SP07065_BL_KP	Klebsiella pneumoniae	11	ST340	0	-	0	-	0	-	0	-	0	-	0	-	wzi50	KL15	K15	Very high	99.76%		O4	O4	none	Very high	99.66%
SP07xxx	Klebsiella pneumoniae	307	ST307	0	-	0	-	0	-	0	-	0	-	0	-	wzi173	KL102	unknown (KL102)	Very high	99.27%		O1/O2v2	O2afg	none	Very high	98.45%
TU47007_BL_KP	Klebsiella pneumoniae	17	ST17	0	-	0	-	0	-	0	-	0	-	0	-	wzi162	KL122	unknown (KL122)	Very high	99.98%		O1/O2v2	O2afg	none	Very high	98.52%
TU47012_UR_KP	Klebsiella pneumoniae	15	ST15	1	ybt 16; ICEKp12	277	-	0	-	0	-	0	-	0	-	wzi93	KL112	unknown (KL112)	Very high	98.65%		O1/O2v1	O1	none	Very high	98.52%
TU47016_IA_KP	Klebsiella pneumoniae	14	ST2096	4	ybt 14; ICEKp5	140-1LV	-	0	iuc 1	1	-	0	-	0	rmpA2_8-60%	wzi64	KL64	K64	Perfect	100.00%		O1/O2v1	O1	none	Very high	98.64%
TU48007_TR_KP	Klebsiella pneumoniae	101	ST101	1	ybt 9; ICEKp3	183-1LV	-	0	-	0	-	0	-	0	-	wzi137	KL17	K17	Very high	100.00%		O1/O2v1	O1	none	Very high	98.02%
TU48008_UR_KP	Klebsiella pneumoniae	14	ST14	1	ybt 14; ICEKp5	140-1LV	-	0	-	0	-	0	-	0	-	wzi2	KL2	K2	Very high	99.74%		O1/O2v1	O1	none	Very high	99.99%
TU48009_TR_KP	Klebsiella pneumoniae	14	ST14	1	ybt 14; ICEKp5	140-1LV	-	0	-	0	-	0	-	0	-	wzi2	KL2	K2	Very high	99.74%		O1/O2v1	O1	none	Very high	99.99%
TU48010_BL_KP	Klebsiella pneumoniae	101	ST101	1	ybt 9; ICEKp3	183-2LV	-	0	-	0	-	0	-	0	-	wzi137	KL17	K17	Very high	100.00%		O1/O2v1	O2a	none	Very high	98.03%
TU48011_TR_KP	Klebsiella pneumoniae	14	ST14	1	ybt 14; ICEKp5	140-1LV	-	0	-	0	-	0	-	0	-	wzi2	KL2	K2	Very high	99.74%		O1/O2v1	O1	none	Very high	99.97%
TU48012_BRU_KP	Klebsiella pneumoniae	14	ST14	1	ybt 14; ICEKp5	140-1LV	-	0	-	0	-	0	-	0	-	wzi2	KL2	K2	Very high	99.74%		O1/O2v1	O1	none	Very high	99.99%
TU48013_BL_KP	Klebsiella pneumoniae	14	ST14	1	ybt 14; ICEKp5	140-1LV	-	0	-	0	-	0	-	0	-	wzi2	KL2	K2	Very high	99.74%		O1/O2v1	O1	none	Very high	99.99%
TU48014_BL_KP	Klebsiella pneumoniae	14	ST14	1	ybt 14; ICEKp5	140-1LV	-	0	-	0	-	0	-	0	-	wzi2	KL2	K2	Very high	99.74%		O1/O2v1	O1	none	Very high	99.99%
TU48015_BL_KP	Klebsiella pneumoniae	14	ST14	1	ybt 14; ICEKp5	140-1LV	-	0	-	0	-	0	-	0	-	wzi2	KL2	K2	Very high	99.74%		O1/O2v1	O1	none	Very high	99.99%
TU48017_UR_KP	Klebsiella pneumoniae	14	ST14	0	-	0	-	0	-	0	-	0	-	0	-	wzi2	KL2	K2	Very high	99.74%		O1/O2v1	O1	?-	Good	99.98%	O1/O2v1_06_wbbO
TU48018_TR_KP	Klebsiella pneumoniae	unknown_complex	ST219	1	ybt 14; ICEKp5 (truncated)	354-2LV	-	0	-	0	-	0	-	0	-	wzi177	KL114	unknown (KL114)	Good	99.78%	KL114_15	O1/O2v1	O1	none	Very high	98.55%
TU48019_SP_KP	Klebsiella pneumoniae	14	ST2096	4	ybt 14; ICEKp5	140-1LV	-	0	iuc 1	1	-	0	-	0	rmpA2_8-60%	wzi64	KL64	K64	Very high	99.99%		O1/O2v1	O1	none	Very high	98.64%
TU48020_TR_KP	Klebsiella pneumoniae	14	ST14	0	-	0	-	0	-	0	-	0	-	0	-	wzi2	KL2	K2	Very high	99.74%		O1/O2v1	O1	?-	Good	99.98%	O1/O2v1_06_wbbO
TU48021_BL_KP	Klebsiella pneumoniae	14	ST14	0	-	0	-	0	-	0	-	0	-	0	-	wzi2	KL2	K2	Very high	99.74%		O1/O2v1	O1	?-	Good	99.98%	O1/O2v1_06_wbbO
TU48022_BL_KP	Klebsiella pneumoniae	14	ST14	0	-	0	-	0	-	0	-	0	-	0	-	wzi2	KL2	K2	Very high	99.74%		O1/O2v1	O1	?-	Good	99.98%	O1/O2v1_06_wbbO
TU48023_BL_KP	Klebsiella pneumoniae	14	ST14	0	-	0	-	0	-	0	-	0	-	0	-	wzi2	KL2	K2	Very high	99.74%		O1/O2v1	O1	?-	Good	99.98%	O1/O2v1_06_wbbO
TU48024_BL_KP	Klebsiella pneumoniae	14	ST14	1	ybt 14; ICEKp5	140-1LV	-	0	-	0	-	0	-	0	-	wzi2	KL2	K2	Good	99.73%		O1/O2v1	O1	?-	Good	99.99%	O1/O2v1_02_wzt,O1/O2v1_06_wbbO
TU48025_BL_KP	Klebsiella pneumoniae	14	ST14	1	ybt 14; ICEKp5	140-2LV	-	0	-	0	-	0	-	0	-	wzi2	KL2	K2	Very high	99.74%		O1/O2v1	O1	none	Very high	99.99%
TU48054_UR_KP	Klebsiella pneumoniae	11	ST437	1	ybt 10; ICEKp4 (truncated)	89-5LV	-	0	-	0	-	0	-	0	-	wzi209	KL47	K47	Good	99.40%		OL101	unknown (OL101)	?-*	Good	95.28%	OL101_05_wbbL
TU48055_BL_KP	Klebsiella pneumoniae	14	ST14	1	ybt 14; ICEKp5	140-2LV	-	0	-	0	-	0	-	0	-	wzi2	KL2	K2	Very high	99.74%		O1/O2v1	O1	none	Very high	99.99%
TU48065_BL_KP	Klebsiella pneumoniae	14	ST2096	4	ybt 14; ICEKp5	140-1LV	-	0	iuc 1	1	-	0	-	0	rmpA2_8-60%	wzi64	KL64	K64	Perfect	100.00%		O1/O2v1	O1	none	Very high	98.64%
TU48066_TR_KP	Klebsiella pneumoniae	14	ST14	1	ybt 14; ICEKp5	140-1LV	-	0	-	0	-	0	-	0	-	wzi2	KL2	K2	Good	99.74%		O1/O2v1	O1	none	Very high	99.97%
TU48067_BL_KP	Klebsiella pneumoniae	14	ST14	1	ybt 14; ICEKp5	140-1LV	-	0	-	0	-	0	-	0	-	wzi2	KL2	K2	Good	99.73%		O1/O2v1	O1	?-	Good	99.99%	O1/O2v1_02_wzt,O1/O2v1_06_wbbO
TU48068_BL_KP	Klebsiella pneumoniae	14	ST14	1	ybt 14; ICEKp5	140-2LV	-	0	-	0	-	0	-	0	-	wzi2	KL2	K2	Very high	99.74%		O1/O2v1	O1	none	Very high	99.99%
TU48086_BL_KP	Klebsiella pneumoniae	14	ST14	1	ybt 14; ICEKp5	140-2LV	-	0	-	0	-	0	-	0	-	wzi2	KL2	K2	Very high	99.74%		O1/O2v1	O1	none	Very high	99.99%
TU48087_TR_KP	Klebsiella pneumoniae	14	ST2096	4	ybt 14; ICEKp5	140-1LV	-	0	iuc 1	1	-	0	-	0	rmpA2_8-60%	wzi64	KL64	K64	Perfect	100.00%		O1/O2v1	O1	none	Very high	98.64%
TU49005_UR_KP	Klebsiella pneumoniae	unknown_complex	ST377	1	ybt 16; ICEKp12	277-1LV	-	0	-	0	-	0	-	0	-	wzi173	KL102	unknown (KL102)	Very high	99.45%		O1/O2v2	O2afg	none	Very high	98.54%
TU49008_UR_KP	Klebsiella pneumoniae	37	ST37	1	ybt 9; ICEKp3	480-1LV	-	0	-	0	-	0	-	0	-	wzi50	KL15	K15	Very high	99.79%		O4	O4	none	Very high	99.71%
TU50001_BL_KP	Klebsiella pneumoniae	101	ST101	1	ybt 9; ICEKp3	183	-	0	-	0	-	0	-	0	-	wzi137	KL17	K17	Very high	100.00%		O1/O2v1	O1	none	Very high	98.03%
TU50006_TR_KP	Klebsiella pneumoniae	101	ST101	1	ybt 9; ICEKp3	183	-	0	-	0	-	0	-	0	-	wzi137	KL17	K17	Very high	100.00%		O1/O2v1	O2a	none	Very high	98.03%
TU50020_BL_KP	Klebsiella pneumoniae	unknown_complex	ST1198	0	-	0	-	0	-	0	-	0	-	0	-	wzi101	KL24	K24	Very high	99.02%		O1/O2v1	O2a	none	Very high	98.76%
TU50020_TR_KP	Klebsiella pneumoniae	unknown_complex	ST1198	0	-	0	-	0	-	0	-	0	-	0	-	wzi101	KL24	K24	Very high	99.02%		O1/O2v1	O2a	none	Very high	98.76%
TU50022_BL_KP	Klebsiella pneumoniae	101	ST101	1	ybt 9; ICEKp3	183	-	0	-	0	-	0	-	0	-	wzi137	KL17	K17	Very high	100.00%		O1/O2v1	O2a	none	Very high	98.03%
TU50022_BRO_KP	Klebsiella pneumoniae	101	ST101	1	ybt 9; ICEKp3	183	-	0	-	0	-	0	-	0	-	wzi137	KL17	K17	Very high	100.00%		O1/O2v1	O2a	none	Very high	98.03%
TU50062_BL_KP	Klebsiella pneumoniae	unknown_complex	ST395	0	-	0	-	0	-	0	-	0	-	0	-	wzi105	KL108	unknown (KL108)	Perfect	100.00%		O1/O2v2	O1	none	Very high	98.97%
TU50086_UR_KP	Klebsiella pneumoniae	unknown_complex	ST16	1	ybt 10; ICEKp4	91-2LV	-	0	-	0	-	0	-	0	-	wzi50	KL51	K51	Very high	99.94%		O3b	O3b	none	Very high	99.08%
TU50097_BL_KP	Klebsiella pneumoniae	14	ST14	1	ybt 14; ICEKp5	140-1LV	-	0	-	0	-	0	-	0	-	wzi2	KL2	K2	Very high	99.74%		O1/O2v1	O1	none	Very high	99.99%
TU50100_BL_KP	Klebsiella pneumoniae	unknown_complex	ST395	2	ybt 17; ICEKp10	267	clb 3	19-1LV	-	0	-	0	-	0	-	wzi105	KL108	unknown (KL108)	Very high	100.00%		O1/O2v2	O1	none	Very high	98.97%
TU50110_BL_KP	Klebsiella pneumoniae	unknown_complex	ST2943	1	ybt 15; ICEKp11	378-1LV	-	0	-	0	-	0	-	0	-	wzi39	KL13	K13	Very high	98.71%		O3b	O3b	none	Very high	99.15%
TU50113_BL_KP	Klebsiella pneumoniae	15	ST15	1	ybt 10; ICEKp4	17	-	0	-	0	-	0	-	0	-	wzi93	KL112	unknown (KL112)	Very high	98.64%		O1/O2v1	O1	none	Very high	98.52%
TU50118_BL_KP	Klebsiella pneumoniae	101	ST101	1	ybt 9; ICEKp3	183-1LV	-	0	-	0	-	0	-	0	-	wzi137	KL17	K17	Good	99.97%	KL17_01_galF,KL17_02_cpsACP	O1/O2v1	O1	none	Very high	98.03%
TU50122_BL_KP	Klebsiella pneumoniae	unknown_complex	ST395	2	ybt 17; ICEKp10	267	clb 3	19-1LV	-	0	-	0	-	0	-	wzi105	KL108	unknown (KL108)	Very high	99.99%		O1/O2v2	O2afg	?-	Good	98.97%	O1/O2v2_06_wbbO
TU50125_UR_KP	Klebsiella pneumoniae	unknown_complex	ST395	0	-	0	-	0	-	0	-	0	-	0	-	wzi105	KL108	unknown (KL108)	Very high	100.00%		O1/O2v2	O1	none	Very high	98.97%
GR11004_IA_KP	Klebsiella pneumoniae	258	ST258	1	ybt 13; ICEKp2	299-2LV	-	0	-	0	-	0	-	0	-	wzi29	KL106	unknown (KL106)	Good	99.99%		O1/O2v2	O2afg	none	Very high	98.48%
GR11012_SP_KP	Klebsiella pneumoniae	258	ST258	1	ybt 13; ICEKp2	299-2LV	-	0	-	0	-	0	-	0	-	wzi29	KL106	unknown (KL106)	Good	99.98%		O1/O2v2	O2afg	none	Very high	98.48%
GR11015_BL_KP	Klebsiella pneumoniae	258	ST258	1	ybt 13; ICEKp2	299	-	0	-	0	-	0	-	0	-	wzi29	KL106	unknown (KL106)	Good	99.97%		O1/O2v2	O2afg	none	Very high	98.48%
GR11017_BL_KP	Klebsiella pneumoniae	147	ST147	1	ybt 10; ICEKp4	384	-	0	-	0	-	0	-	0	-	wzi64	KL64	K64	Very high	100.00%		O1/O2v1	O2a	none	Very high	98.64%
GR11018_SP_KP	Klebsiella pneumoniae	unknown_complex	ST39	1	ybt 14; ICEKp5	151	-	0	-	0	-	0	-	0	-	wzi83	KL23	K23	Very high	99.87%		O1/O2v2	O1	none	Very high	98.49%
GR11028_IA_KP	Klebsiella pneumoniae	unknown_complex	ST39	1	ybt 14; ICEKp5	151	-	0	-	0	-	0	-	0	-	wzi83	KL23	K23	Very high	99.87%		O1/O2v2	O1	none	Very high	98.49%
GR11029_UR_KP	Klebsiella pneumoniae	unknown_complex	ST39	1	ybt 14; ICEKp5	151	-	0	-	0	-	0	-	0	-	wzi83	KL23	K23	Very high	99.87%		O1/O2v2	O1	none	Very high	98.49%
GR13001_BL_KP	Klebsiella pneumoniae	unknown_complex	ST39	1	ybt 14; ICEKp5	151	-	0	-	0	-	0	-	0	-	wzi83	KL23	K23	Very high	99.91%		O1/O2v2	O2afg	?-	Good	98.39%	O1/O2v2_02_wzt
GR13005_UR_KP	Klebsiella pneumoniae	unknown_complex	ST39	1	ybt 14; ICEKp5	151	-	0	-	0	-	0	-	0	-	wzi83	KL23	K23	Very high	99.87%		O1/O2v2	O1	?-	Good	98.49%	O1/O2v2_02_wzt
GR13009_BL_KP	Klebsiella pneumoniae	147	ST147	0	-	0	-	0	-	0	-	0	-	0	-	wzi64	KL64	K64	Good	100.00%		O1/O2v1	O2a	none	Very high	98.62%
GR13010_BL_KP	Klebsiella pneumoniae	unknown_complex	ST39	1	ybt 14; ICEKp5	151	-	0	-	0	-	0	-	0	-	wzi83	KL23	K23	Very high	99.87%		O1/O2v2	O1	none	Very high	98.49%
GR13034_BL_KP	Klebsiella pneumoniae	147	ST147	0	-	0	-	0	-	0	-	0	-	0	-	wzi64	KL64	K64	Good	100.00%		O1/O2v1	O2a	none	Very high	98.62%
GR13075_BL_KP	Klebsiella pneumoniae	unknown_complex	ST39	1	ybt 14; ICEKp5	151	-	0	-	0	-	0	-	0	-	wzi83	KL23	K23	Very high	99.87%		O1/O2v2	O1	none	Very high	98.49%
GR13085_UR_KP	Klebsiella pneumoniae	258	ST258	1	ybt 13; ICEKp2	299	-	0	-	0	-	0	-	0	-	wzi29	KL106	unknown (KL106)	Good	99.99%		O1/O2v2	O2afg	none	Very high	98.48%
GR13094_UR_KP	Klebsiella pneumoniae	unknown_complex	ST39	1	ybt 14; ICEKp5	151	-	0	-	0	-	0	-	0	-	wzi83	KL23	K23	Good	99.86%	KL23_08_wcaJ	O1/O2v2	O2afg	none	Very high	98.49%
GR13095_BL_KP	Klebsiella pneumoniae	147	ST147	0	-	0	-	0	-	0	-	0	-	0	-	wzi64	KL64	K64	Good	100.00%		O1/O2v1	O2a	none	Very high	98.62%
GR13107_SS_KP	Klebsiella pneumoniae	unknown_complex	ST39	0	-	0	-	0	-	0	-	0	-	0	-	wzi83	KL23	K23	Very high	99.87%		O1/O2v2	O1	none	Very high	98.49%
GR13112_UR_KP	Klebsiella pneumoniae	258	ST258	1	ybt 13; ICEKp2	299	-	0	-	0	-	0	-	0	-	wzi29	KL106	unknown (KL106)	Good	99.98%		O1/O2v2	O2afg	none	Very high	98.48%
GR13124_BL_KP	Klebsiella pneumoniae	147	ST147	0	-	0	-	0	-	0	-	0	-	0	-	wzi64	KL64	K64	Good	100.00%		O1/O2v1	O2a	none	Very high	98.62%
GR13125_BL_KP	Klebsiella pneumoniae	405	ST405	1	ybt 26; ICEKp18	160-1LV	-	0	-	0	-	0	-	0	-	wzi143	KL151	unknown (KL151)	Very high	99.24%		O4	O4	none	Very high	99.70%
GR13129_BL_KP	Klebsiella pneumoniae	147	ST147	0	-	0	-	0	-	0	-	0	-	0	-	wzi64	KL64	K64	Good	100.00%		O1/O2v1	O2a	none	Very high	98.62%
GR13137_BL_KP	Klebsiella pneumoniae	unknown_complex	ST39	1	ybt 14; ICEKp5	151	-	0	-	0	-	0	-	0	-	wzi83	KL23	K23	Very high	99.87%		unknown (O1/O2v1)	unknown (O1)	-	None	98.09%	O1/O2v1_04_glf,O1/O2v1_05_wbbN,O1/O2v1_06_wbbO,O1/O2v1_07_kfoC
GR13138_UR_KP	Klebsiella pneumoniae	unknown_complex	ST39	1	ybt 14; ICEKp5	151	-	0	-	0	-	0	-	0	-	wzi83	KL23	K23	Good	99.87%	KL23_08_wcaJ,KL23_10_wzy	O1/O2v2	O2afg	none	Very high	98.49%
GR13139_BL_KP	Klebsiella pneumoniae	405	ST405	1	ybt 26; ICEKp18	160-1LV	-	0	-	0	-	0	-	0	-	wzi143	KL151	unknown (KL151)	Good	99.24%	KL151_06_wzc	O4	O4	none	Very high	99.70%
GR13140_BL_KP	Klebsiella pneumoniae	unknown_complex	ST39	1	ybt 14; ICEKp5	151	-	0	-	0	-	0	-	0	-	wzi83	KL23	K23	Very high	99.87%		unknown (O1/O2v1)	unknown (O1)	-	None	98.09%	O1/O2v1_04_glf,O1/O2v1_05_wbbN,O1/O2v1_06_wbbO,O1/O2v1_07_kfoC
GR13143_BL_KP	Klebsiella pneumoniae	unknown_complex	ST39	1	ybt 14; ICEKp5	151	-	0	-	0	-	0	-	0	-	wzi83	KL23	K23	Very high	99.91%		O1/O2v2	O2afg	-	High	98.39%	O1/O2v2_02_wzt
GR13152_BL_KP	Klebsiella pneumoniae	unknown_complex	ST39	1	ybt 14; ICEKp5	151	-	0	-	0	-	0	-	0	-	wzi83	KL23	K23	Good	99.87%	KL23_08_wcaJ	O1/O2v2	O1	none	Very high	98.49%
GR13171_BL_KP	Klebsiella pneumoniae	147	ST147	0	-	0	-	0	-	0	-	0	-	0	-	wzi64	KL64	K64	Good	100.00%		O1/O2v1	O2a	none	Very high	98.62%
GR13177_UR_KP	Klebsiella pneumoniae	258	ST258	1	ybt 13; ICEKp2	299	-	0	-	0	-	0	-	0	-	wzi29	KL106	unknown (KL106)	Good	99.98%		O1/O2v2	O2afg	none	Very high	98.47%
GR13180_BL_KP	Klebsiella pneumoniae	unknown_complex	ST39	1	ybt 14; ICEKp5	151	-	0	-	0	-	0	-	0	-	wzi83	KL23	K23	Good	99.87%		unknown (OL102)	unknown (OL102)	-*	None	87.23%	OL102_05_wbbL,OL102_06_rhamnan,OL102_07_wzm,OL102_08_wzt
GR13185_BL_KP	Klebsiella pneumoniae	unknown_complex	ST39	1	ybt 14; ICEKp5	151	-	0	-	0	-	0	-	0	-	wzi83	KL23	K23	Very high	99.87%		O1/O2v2	O1	none	Very high	98.49%
GR13213_BL_KP	Klebsiella pneumoniae	unknown_complex	ST39	1	ybt 14; ICEKp5	151	-	0	-	0	-	0	-	0	-	wzi83	KL23	K23	Very high	99.91%		O1/O2v2	O2afg	-	High	98.39%	O1/O2v2_02_wzt
GR13214_BL_KP	Klebsiella pneumoniae	258	ST258	1	ybt 13; ICEKp2	299	-	0	-	0	-	0	-	0	-	wzi29	KL106	unknown (KL106)	Good	99.98%	KL106_15_rfbp	O1/O2v2	O2afg	none	Very high	98.48%
GR13215_BL_KP	Klebsiella pneumoniae	unknown_complex	ST39	1	ybt 14; ICEKp5 (truncated)	151-2LV	-	0	-	0	-	0	-	0	-	wzi83	KL23	K23	Very high	99.87%		O1/O2v2	O1	none	Very high	98.49%
GR13223_IA_KP	Klebsiella pneumoniae	147	ST147	0	-	0	-	0	-	0	-	0	-	0	-	wzi64	KL64	K64	Good	100.00%		O1/O2v1	O2a	none	Very high	98.62%
GR13224	Klebsiella pneumoniae	unknown_complex	ST39	1	ybt 14; ICEKp5	151	-	0	-	0	-	0	-	0	-	wzi83	KL23	K23	Very high	99.87%		O1/O2v2	O1	none	Very high	98.49%
GR13225_UR_KP	Klebsiella pneumoniae	unknown_complex	ST39	1	ybt 14; ICEKp5	151	-	0	-	0	-	0	-	0	-	wzi83	KL23	K23	Good	99.87%		unknown (OL102)	unknown (OL102)	-*	None	87.23%	OL102_05_wbbL,OL102_06_rhamnan,OL102_07_wzm,OL102_08_wzt
GR13231_UR_KP	Klebsiella pneumoniae	unknown_complex	ST39	1	ybt 14; ICEKp5	151	-	0	-	0	-	0	-	0	-	wzi83	KL23	K23	Good	99.87%		unknown (OL102)	unknown (OL102)	-*	None	87.23%	OL102_05_wbbL,OL102_06_rhamnan,OL102_07_wzm,OL102_08_wzt
GR13232_SS_KP	Klebsiella pneumoniae	258	ST258	1	ybt 13; ICEKp2	299-1LV	-	0	-	0	-	0	-	0	-	wzi29	KL106	unknown (KL106)	Good	99.99%		unknown (O1/O2v1)	unknown (O2a)	-	None	98.17%	O1/O2v1_04_glf,O1/O2v1_05_wbbN,O1/O2v1_06_wbbO,O1/O2v1_07_kfoC
GR13237_BL_KP	Klebsiella pneumoniae	unknown_complex	ST39	1	ybt 14; ICEKp5 (truncated)	151-2LV	-	0	-	0	-	0	-	0	-	wzi83	KL23	K23	Very high	99.87%		O1/O2v2	O1	none	Very high	98.49%
GR13241_UR_KP	Klebsiella pneumoniae	unknown_complex	ST39	1	ybt 14; ICEKp5	151	-	0	-	0	-	0	-	0	-	-	unknown (KL23)	unknown (K23)	None	99.85%	KL23_03_wzi,KL23_04_wza,KL23_05_wzb,KL23_06_wzc,KL23_07_wcaA,KL23_08_wcaJ,KL23_09_wckU,KL23_10_wzy,KL23_11_wckA	unknown (OL102)	unknown (OL102)	-*	None	87.23%	OL102_05_wbbL,OL102_06_rhamnan,OL102_07_wzm,OL102_08_wzt
GR13256_BL_KP	Klebsiella pneumoniae	unknown_complex	ST39	1	ybt 14; ICEKp5	151	-	0	-	0	-	0	-	0	-	wzi83	KL23	K23	Very high	99.87%		O1/O2v2	O1	none	Very high	98.49%
GR13259_BL_KP	Klebsiella pneumoniae	unknown_complex	ST39	1	ybt 14; ICEKp5	151	-	0	-	0	-	0	-	0	-	wzi83	KL23	K23	Very high	99.87%		O1/O2v2	O1	none	Very high	98.49%
GR13260	Klebsiella pneumoniae	unknown_complex	ST39	1	ybt 14; ICEKp5	151	-	0	-	0	-	0	-	0	-	wzi83	KL23	K23	Very high	99.87%		O1/O2v2	O1	none	Very high	98.49%
GR13261	Klebsiella pneumoniae	unknown_complex	ST39	1	ybt 14; ICEKp5	151	-	0	-	0	-	0	-	0	-	wzi83	KL23	K23	Very high	99.87%		O1/O2v2	O1	none	Very high	98.49%
GR14001_BL_KP	Klebsiella pneumoniae	unknown_complex	ST268	1	ybt 4; plasmid	65	-	0	-	0	-	0	-	0	-	wzi95	KL20	K20	Very high	99.95%		O1/O2v1	O2a	none	Very high	98.97%
GR14001_IA_KP	Klebsiella pneumoniae	unknown_complex	ST268	1	ybt 4; plasmid	65	-	0	-	0	-	0	-	0	-	wzi95	KL20	K20	Very high	99.95%		O1/O2v1	O2a	none	Very high	98.97%
GR14006_BL_KP	Klebsiella pneumoniae	11	ST11	1	ybt 13; ICEKp2	299-1LV	-	0	-	0	-	0	-	0	-	wzi75	KL105	unknown (KL105)	Very high	99.99%		O1/O2v2	O2afg	none	Very high	98.44%
GR14009_BL_KP	Klebsiella pneumoniae	11	ST11	1	ybt 13; ICEKp2	299-1LV	-	0	-	0	-	0	-	0	-	wzi75	KL105	unknown (KL105)	Very high	99.99%		O1/O2v2	O2afg	none	Very high	98.44%
GR14010_BL_KP	Klebsiella pneumoniae	unknown_complex	ST39	1	ybt 14; ICEKp5	151	-	0	-	0	-	0	-	0	-	wzi83	KL23	K23	Very high	99.87%		O1/O2v2	O1	none	Very high	98.49%
GR15005_UR_KP	Klebsiella pneumoniae	unknown_complex	ST383	0	-	0	-	0	-	0	-	0	-	0	-	-	KL30	K30	High	96.36%	KL30_02_cpsACP	O1/O2v2	O1	none	Very high	98.43%
GR15006_BL_KP	Klebsiella pneumoniae	258	ST258	1	ybt 13; ICEKp2	299-1LV	-	0	-	0	-	0	-	0	-	wzi29	KL106	unknown (KL106)	Good	100.00%		O1/O2v2	O2afg	none	Very high	98.47%
GR15009_UR_KP	Klebsiella pneumoniae	258	ST258	1	ybt 13; ICEKp2	299	-	0	-	0	-	0	-	0	-	wzi29	KL106	unknown (KL106)	Good	99.96%		O1/O2v2	O2afg	none	Very high	98.48%
GR16001_BL_KP	Klebsiella pneumoniae	258	ST258	1	ybt 13; ICEKp2	299	-	0	-	0	-	0	-	0	-	wzi29	KL106	unknown (KL106)	Good	99.96%		O1/O2v2	O2afg	?-	Good	98.47%	O1/O2v2_06_wbbO,O1/O2v2_09_gmlB
GR16014_BL_KP	Klebsiella pneumoniae	258	ST258	1	ybt 13; ICEKp2	299	-	0	-	0	-	0	-	0	-	wzi29	KL106	unknown (KL106)	Good	99.98%		O1/O2v2	O2afg	none	Very high	98.48%
GR16027_BL_KP	Klebsiella pneumoniae	258	ST258	1	ybt 13; ICEKp2	299	-	0	-	0	-	0	-	0	-	wzi29	KL106	unknown (KL106)	Good	99.98%		O1/O2v2	O2afg	none	Very high	98.48%
GR16042_BL_KP	Klebsiella pneumoniae	258	ST258	1	ybt 13; ICEKp2	299	-	0	-	0	-	0	-	0	-	wzi29	KL106	unknown (KL106)	Good	99.98%		O1/O2v2	O2afg	none	Very high	98.48%
GR16045_BL_KP	Klebsiella pneumoniae	258	ST258	1	ybt 13; ICEKp2	299-1LV	-	0	-	0	-	0	-	0	-	wzi29	KL106	unknown (KL106)	Good	99.97%		O1/O2v2	O2afg	none	Very high	98.48%
GR16057_BL_KP	Klebsiella pneumoniae	258	ST258	1	ybt 13; ICEKp2	299	-	0	-	0	-	0	-	0	-	wzi29	KL106	unknown (KL106)	Good	99.99%		O1/O2v1	O2a	-	Good	98.19%	O1/O2v1_06_wbbO,O1/O2v1_07_kfoC
GR16058_BL_KP	Klebsiella pneumoniae	258	ST258	0	-	0	-	0	-	0	-	0	-	0	-	wzi29	KL106	unknown (KL106)	Good	99.97%		O1/O2v2	O2afg	none	Very high	98.48%
GR16075_BL_KP	Klebsiella pneumoniae	15	ST15	0	-	0	-	0	-	0	-	0	-	0	-	wzi151	unknown (KL48)	unknown (K48)	Low	94.51%	KL48_01_galF,KL48_02_cpsACP	O1/O2v1	O1	?	Good	97.98%
GR16077_UR_KP	Klebsiella pneumoniae	258	ST258	1	ybt 13; ICEKp2	299	-	0	-	0	-	0	-	0	-	wzi29	KL106	unknown (KL106)	Good	99.98%		O1/O2v2	O2afg	none	Very high	98.48%
GR16082_BL_KP	Klebsiella pneumoniae	258	ST258	1	ybt 13; ICEKp2	299-1LV	-	0	-	0	-	0	-	0	-	wzi29	KL106	unknown (KL106)	Good	99.98%		O1/O2v2	O2afg	none	Very high	98.48%
GR16084_UR_KP	Klebsiella pneumoniae	258	ST258	1	ybt 13; ICEKp2	298-2LV	-	0	-	0	-	0	-	0	-	wzi29	KL106	unknown (KL106)	Good	99.96%		O1/O2v2	O2afg	?-	Good	98.48%	O1/O2v2_02_wzt
GR16090_IA_KP	Klebsiella pneumoniae	258	ST258	1	ybt 13; ICEKp2	299	-	0	-	0	-	0	-	0	-	wzi29	KL106	unknown (KL106)	Good	99.99%		O1/O2v2	O2afg	none	Very high	98.48%
GR16092_BL_KP	Klebsiella pneumoniae	147	ST147	1	ybt 13; ICEKp2	299	-	0	-	0	-	0	-	0	-	wzi64	KL64	K64	Good	100.00%		O1/O2v1	O2a	none	Very high	98.62%
GR16092_UR_KP	Klebsiella pneumoniae	147	ST147	1	ybt 13; ICEKp2	299	-	0	-	0	-	0	-	0	-	wzi64	KL64	K64	Good	100.00%		O1/O2v1	O2a	none	Very high	98.62%
GR16096_BL_KP	Klebsiella pneumoniae	258	ST258	1	ybt 13; ICEKp2	299	-	0	-	0	-	0	-	0	-	wzi29	KL106	unknown (KL106)	Good	99.98%		O1/O2v2	O2afg	none	Very high	98.48%
GR16099_BL_KP	Klebsiella pneumoniae	258	ST258	1	ybt 13; ICEKp2	299	-	0	-	0	-	0	-	0	-	wzi29	KL106	unknown (KL106)	Good	99.99%		O1/O2v2	O2afg	none	Very high	98.48%
GR16102_BL_KP	Klebsiella pneumoniae	258	ST258	1	ybt 13; ICEKp2	299	-	0	-	0	-	0	-	0	-	wzi29	KL106	unknown (KL106)	Good	99.98%		O1/O2v2	O2afg	none	Very high	98.48%
GR16106_BL_KP	Klebsiella pneumoniae	unknown_complex	ST39	1	ybt 14; ICEKp5	151	-	0	-	0	-	0	-	0	-	wzi83	KL23	K23	Very high	99.87%		O1/O2v2	O1	none	Very high	98.49%
GR16108_BL_KP	Klebsiella quasipneumoniae subsp. quasipneumoniae	unknown_complex	ST978	0	-	0	-	0	-	0	-	0	-	0	-	wzi295	KL103	unknown (KL103)	Very high	95.98%		O3/O3a	O3/O3a	none	Very high	95.99%
GR18003_BL_KP	Klebsiella pneumoniae	258	ST258	1	ybt 13; ICEKp2 (truncated)	298-2LV	-	0	-	0	-	0	-	0	-	wzi29	KL106	unknown (KL106)	Good	99.98%		O1/O2v1	O2a	-	Good	98.03%	O1/O2v1_06_wbbO,O1/O2v1_07_kfoC
GR18004_BL_KP	Klebsiella pneumoniae	307	ST307	0	-	0	-	0	-	0	-	0	-	0	-	wzi173	KL102	unknown (KL102)	Very high	99.27%		O1/O2v2	O2afg	?-	Good	98.43%	O1/O2v2_03_wbbM
GR18005_BL_KP	Klebsiella pneumoniae	307	ST307	0	-	0	-	0	-	0	-	0	-	0	-	wzi173	KL102	unknown (KL102)	Very high	99.27%		O1/O2v2	O2afg	?-	Good	98.43%	O1/O2v2_03_wbbM
GR18006_BL_KP	Klebsiella pneumoniae	258	ST258	1	ybt 13; ICEKp2	299	-	0	-	0	-	0	-	0	-	wzi29	KL106	unknown (KL106)	Good	99.99%		O1/O2v2	O2afg	none	Very high	98.48%
GR18007_IA_KP	Klebsiella pneumoniae	258	ST258	1	ybt 13; ICEKp2	299	-	0	-	0	-	0	-	0	-	wzi29	KL106	unknown (KL106)	Good	99.98%	KL106_09	unknown (O1/O2v2)	unknown (O2afg)	?-	Low	98.41%	O1/O2v2_01_wzm,O1/O2v2_02_wzt,O1/O2v2_07_kfoC
GR18020_BL_KP	Klebsiella pneumoniae	258	ST258	1	ybt 13; ICEKp2	299	-	0	-	0	-	0	-	0	-	wzi29	KL106	unknown (KL106)	Good	99.98%		O1/O2v2	O2afg	none	Very high	98.47%
GR21001_TR_KP	Klebsiella pneumoniae	307	ST307	0	-	0	-	0	-	0	-	0	-	0	-	wzi173	KL102	unknown (KL102)	Very high	99.27%		O1/O2v2	O2afg	none	Very high	98.45%
GR21011_BL_KP	Klebsiella pneumoniae	307	ST307	0	-	0	-	0	-	0	-	0	-	0	-	wzi173	KL102	unknown (KL102)	Very high	99.27%		O1/O2v2	O2afg	none	Very high	98.45%
GR21017_UR_ECO	Klebsiella pneumoniae	258	ST258	1	ybt 13; ICEKp2	299-1LV	-	0	-	0	-	0	-	0	-	wzi29	KL106	unknown (KL106)	Good	99.98%		O1/O2v2	O2afg	none	Very high	98.48%
GR21018_BL_KP	Klebsiella pneumoniae	307	ST307	0	-	0	-	0	-	0	-	0	-	0	-	wzi173	KL102	unknown (KL102)	Very high	99.27%		O1/O2v2	O2afg	none	Very high	98.45%
GR21023_SP_KP	Klebsiella pneumoniae	258	ST258	1	ybt 13; ICEKp2	298-1LV	-	0	-	0	-	0	-	0	-	wzi29	KL106	unknown (KL106)	Good	99.98%		O1/O2v2	O2afg	none	Very high	98.48%
GR21031_UR_ECO	Klebsiella pneumoniae	258	ST258	1	ybt 13; ICEKp2	299	-	0	-	0	-	0	-	0	-	wzi29	KL106	unknown (KL106)	Good	99.97%		O1/O2v2	O2afg	none	Very high	98.48%
GR21035_SP_KP	Klebsiella pneumoniae	258	ST258	1	ybt 13; ICEKp2	299	-	0	-	0	-	0	-	0	-	wzi29	KL106	unknown (KL106)	Good	99.98%		O1/O2v2	O2afg	none	Very high	98.48%
GR21037_UR_KP	Klebsiella pneumoniae	307	ST307	0	-	0	-	0	-	0	-	0	-	0	-	wzi173	KL102	unknown (KL102)	Very high	99.27%		O1/O2v2	O2afg	none	Very high	98.45%
GR21040_UR_KP	Klebsiella pneumoniae	258	ST258	1	ybt 13; ICEKp2	299	-	0	-	0	-	0	-	0	-	wzi29	KL106	unknown (KL106)	Good	99.98%	KL106_17	O1/O2v2	O2afg	none	Very high	98.48%
GR21044_TR_KP	Klebsiella pneumoniae	258	ST258	1	ybt 13; ICEKp2	299	-	0	-	0	-	0	-	0	-	wzi29	KL106	unknown (KL106)	Good	99.98%		O1/O2v2	O2afg	none	Very high	98.48%
GR21058_BL_KP	Klebsiella pneumoniae	307	ST307	0	-	0	-	0	-	0	-	0	-	0	-	wzi173	KL102	unknown (KL102)	Very high	99.27%		O1/O2v2	O2afg	none	Very high	98.45%
GR21059_UR_KP	Klebsiella pneumoniae	258	ST258	1	ybt 13; ICEKp2	299	-	0	-	0	-	0	-	0	-	wzi29	KL106	unknown (KL106)	Good	99.98%	KL106_17	O1/O2v2	O2afg	none	Very high	98.48%
GR55006_UR_KP	Klebsiella pneumoniae	258	ST258	1	ybt 13; ICEKp2	299	-	0	-	0	-	0	-	0	-	wzi29	KL106	unknown (KL106)	Good	99.98%		O1/O2v2	O2afg	none	Very high	98.48%
GR55011_UR_KP	Klebsiella pneumoniae	258	ST258	1	ybt 13; ICEKp2	299	-	0	-	0	-	0	-	0	-	wzi29	KL106	unknown (KL106)	Good	99.98%		O1/O2v2	O2afg	none	Very high	98.48%
GR55014_BRO_KP	Klebsiella pneumoniae	147	ST147	0	-	0	-	0	-	0	-	0	-	0	-	wzi64	KL64	K64	Very high	100.00%		O1/O2v1	O2a	none	Very high	98.64%
GR55023_BRO_KP	Klebsiella pneumoniae	258	ST258	1	ybt 13; ICEKp2	299	-	0	-	0	-	0	-	0	-	wzi29	KL106	unknown (KL106)	Good	99.98%		O1/O2v2	O2afg	none	Very high	98.48%
GR55044_IA_KP	Klebsiella pneumoniae	258	ST258	1	ybt 13; ICEKp2	298-1LV	-	0	-	0	-	0	-	0	-	wzi29	KL106	unknown (KL106)	Good	99.98%		O1/O2v2	O2afg	none	Very high	98.48%
GR55045_BL_KP	Klebsiella pneumoniae	307	ST307	1	ybt 9; ICEKp3	172-1LV	-	0	-	0	-	0	-	0	-	wzi173	KL102	unknown (KL102)	Very high	99.27%		O1/O2v2	O2afg	none	Very high	98.45%
GR55054_BRO_KP	Klebsiella pneumoniae	147	ST147	0	-	0	-	0	-	0	-	0	-	0	-	wzi64	KL64	K64	Very high	100.00%		O1/O2v1	O2a	none	Very high	98.64%
GR55060_BRO_KP	Klebsiella pneumoniae	258	ST258	1	ybt 13; ICEKp2	299-1LV	-	0	-	0	-	0	-	0	-	wzi29	KL106	unknown (KL106)	Good	99.98%		O1/O2v2	O2afg	none	Very high	98.48%
GR55061_UR_KP	Klebsiella pneumoniae	258	ST258	1	ybt 13; ICEKp2	299-1LV	-	0	-	0	-	0	-	0	-	wzi29	KL106	unknown (KL106)	Good	99.98%		O1/O2v2	O2afg	none	Very high	98.48%
GR55062_UR_KP	Klebsiella pneumoniae	258	ST258	1	ybt 13; ICEKp2	299	-	0	-	0	-	0	-	0	-	wzi29	KL106	unknown (KL106)	Good	99.98%		O1/O2v2	O2afg	none	Very high	98.48%
GR55063_BL_KP	Klebsiella pneumoniae	11	ST11	1	ybt 15; ICEKp11	230	-	0	-	0	-	0	-	0	-	wzi24	KL24	K24	Good	99.99%		O1/O2v1	O2a	none	Very high	98.52%
GR55064_UR_KP	Klebsiella pneumoniae	258	ST258	1	ybt 13; ICEKp2	299-1LV	-	0	-	0	-	0	-	0	-	wzi29	KL106	unknown (KL106)	Good	99.98%		O1/O2v2	O2afg	none	Very high	98.48%
GR55065_UR_KP	Klebsiella pneumoniae	258	ST258	1	ybt 13; ICEKp2	299-1LV	-	0	-	0	-	0	-	0	-	wzi29	KL106	unknown (KL106)	Good	99.98%		O1/O2v2	O2afg	none	Very high	98.48%
GR55074_UR_KP	Klebsiella pneumoniae	258	ST258	1	ybt 13; ICEKp2	299-2LV	-	0	-	0	-	0	-	0	-	wzi29	KL106	unknown (KL106)	Good	99.98%		O1/O2v2	O2afg	none	Very high	98.48%
GR55075_BL_KP	Klebsiella pneumoniae	11	ST11	1	ybt 15; ICEKp11	230	-	0	-	0	-	0	-	0	-	wzi24	KL24	K24	Good	99.99%		O1/O2v1	O2a	none	Very high	98.52%
GR55076_UR_KP	Klebsiella pneumoniae	258	ST258	1	ybt 13; ICEKp2	299	-	0	-	0	-	0	-	0	-	wzi29	KL106	unknown (KL106)	Good	99.98%		O1/O2v2	O2afg	none	Very high	98.48%
GR55077_UR_KP	Klebsiella pneumoniae	258	ST258	1	ybt 13; ICEKp2	299-1LV	-	0	-	0	-	0	-	0	-	wzi29	KL106	unknown (KL106)	Good	99.98%		O1/O2v2	O2afg	none	Very high	98.48%
GR55078_UR_KP	Klebsiella pneumoniae	258	ST258	1	ybt 13; ICEKp2	299-1LV	-	0	-	0	-	0	-	0	-	wzi29	KL106	unknown (KL106)	Good	99.98%		O1/O2v2	O2afg	none	Very high	98.48%
GR55079_UR_KP	Klebsiella pneumoniae	unknown_complex	ST39	1	ybt 14; ICEKp5	151	-	0	-	0	-	0	-	0	-	wzi83	KL23	K23	Very high	99.87%		O1/O2v2	O1	none	Very high	98.48%
GR55081_SP_KP	Klebsiella pneumoniae	258	ST258	1	ybt 13; ICEKp2	299	-	0	-	0	-	0	-	0	-	wzi29	KL106	unknown (KL106)	Good	99.98%		O1/O2v2	O2afg	none	Very high	98.48%
GR55082_SP_KP	Klebsiella pneumoniae	258	ST258	1	ybt 13; ICEKp2	299-2LV	-	0	-	0	-	0	-	0	-	wzi29	KL106	unknown (KL106)	Good	99.98%		O1/O2v2	O2afg	none	Very high	98.48%
GR55084_BL_KP	Klebsiella pneumoniae	258	ST258	1	ybt 13; ICEKp2	299	-	0	-	0	-	0	-	0	-	wzi29	KL106	unknown (KL106)	Good	99.96%		O1/O2v2	O2afg	?-	Good	98.48%	O1/O2v2_09_gmlB
GR55087_BL_KP	Klebsiella pneumoniae	258	ST258	1	ybt 13; ICEKp2	299-2LV	-	0	-	0	-	0	-	0	-	wzi29	KL106	unknown (KL106)	Good	99.98%		O1/O2v2	O2afg	none	Very high	98.48%
GR55088_BRO_KP	Klebsiella pneumoniae	258	ST258	1	ybt 13; ICEKp2	299-2LV	-	0	-	0	-	0	-	0	-	wzi29	KL106	unknown (KL106)	Good	99.98%		O1/O2v2	O2afg	none	Very high	98.48%
IT24052_UR_KP	Klebsiella pneumoniae	101	ST101	1	ybt 9; ICEKp3	183	-	0	-	0	-	0	-	0	-	wzi137	KL17	K17	Very high	99.99%		O1/O2v1	O1	?-	Good	98.02%	O1/O2v1_02_wzt
IT24061_BL_KP	Klebsiella pneumoniae	101	ST101	1	ybt 9; ICEKp3	183	-	0	-	0	-	0	-	0	-	wzi137	KL17	K17	Very high	99.99%		O1/O2v1	O1	?-	Good	98.02%	O1/O2v1_02_wzt
IT25008_BL_KP	Klebsiella pneumoniae	258	ST258	1	ybt 13; ICEKp2	299	-	0	-	0	-	0	-	0	-	wzi29	KL106	unknown (KL106)	Good	99.98%		O1/O2v2	O2afg	none	Very high	98.48%
IT28006_UR_KP	Klebsiella pneumoniae	307	ST307	1	ybt 9; ICEKp3	157-1LV	-	0	-	0	-	0	-	0	-	-	unknown (KL102)	unknown (KL102)	None	99.27%	KL102_03_wzi,KL102_04_wza,KL102_05_wzb,KL102_06_wzc,KL102_07_wbaP,KL102_08_wzy	O1/O2v2	O2afg	none	Very high	98.45%
IT28007_IA_KP	Klebsiella pneumoniae	307	ST307	1	ybt 9; ICEKp3	157-1LV	-	0	-	0	-	0	-	0	-	wzi173	KL102	unknown (KL102)	Good	99.27%		O1/O2v2	O2afg	none	Very high	98.45%
IT28008_BL_KP	Klebsiella pneumoniae	307	ST307	1	ybt 9; ICEKp3	157-1LV	-	0	-	0	-	0	-	0	-	wzi173	KL102	unknown (KL102)	Very high	99.27%		O1/O2v2	O2afg	none	Very high	98.45%
IT28016_BI_KP	Klebsiella pneumoniae	307	ST307	1	ybt 9; ICEKp3	157-1LV	-	0	-	0	-	0	-	0	-	wzi173	KL102	unknown (KL102)	Good	99.27%		O1/O2v2	O2afg	none	Very high	98.45%
IT28018_IA_KP	Klebsiella pneumoniae	307	ST307	0	-	0	-	0	-	0	-	0	-	0	-	wzi173	KL102	unknown (KL102)	Very high	99.27%		O1/O2v2	O2afg	none	Very high	98.45%
MO33004_UR_KP	Klebsiella pneumoniae	258	ST258	1	ybt 13; ICEKp2	299	-	0	-	0	-	0	-	0	-	wzi29	KL106	unknown (KL106)	Good	99.96%		O1/O2v2	O2afg	none	Very high	98.48%
MO33007_TR_KP	Klebsiella pneumoniae	258	ST258	1	ybt 13; ICEKp2	299	-	0	-	0	-	0	-	0	-	wzi29	KL106	unknown (KL106)	Good	99.98%		O1/O2v2	O2afg	none	Very high	98.48%
MO33010_BL_KP	Klebsiella pneumoniae	258	ST258	1	ybt 13; ICEKp2	299	-	0	-	0	-	0	-	0	-	wzi29	KL106	unknown (KL106)	Good	99.99%		O1/O2v2	O2afg	none	Very high	98.47%
MO33019_OTH_KP	Klebsiella pneumoniae	258	ST258	1	ybt 13; ICEKp2	299	-	0	-	0	-	0	-	0	-	wzi29	KL106	unknown (KL106)	Good	99.98%	KL106_17	O1/O2v2	O2afg	none	Very high	98.48%
RO35003_BL_KP	Klebsiella pneumoniae	258	ST258	1	ybt 13; ICEKp2	299-2LV	-	0	-	0	-	0	-	0	-	wzi29	KL106	unknown (KL106)	Good	99.98%		O1/O2v2	O2afg	none	Very high	98.48%
RO35005_UR_KP	Klebsiella pneumoniae	258	ST258	1	ybt 13; ICEKp2	299-2LV	-	0	-	0	-	0	-	0	-	wzi29	KL106	unknown (KL106)	Good	99.98%		O1/O2v2	O2afg	none	Very high	98.48%
SE41145_BL_KP	Klebsiella pneumoniae	258	ST258	1	ybt 13; ICEKp2	299	-	0	-	0	-	0	-	0	-	wzi29	KL106	unknown (KL106)	Good	99.98%		O1/O2v2	O2afg	none	Very high	98.48%
SE41169_BL_KP	Klebsiella pneumoniae	258	ST258	1	ybt 13; ICEKp2	299	-	0	-	0	-	0	-	0	-	wzi29	KL106	unknown (KL106)	Good	99.99%		O1/O2v2	O2afg	none	Very high	98.47%
SE41176_UR_KP	Klebsiella pneumoniae	258	ST258	1	ybt 13; ICEKp2	299	-	0	-	0	-	0	-	0	-	wzi29	KL106	unknown (KL106)	Good	99.98%		O1/O2v2	O2afg	none	Very high	98.47%
SE41191_BL_KP	Klebsiella pneumoniae	258	ST258	1	ybt 13; ICEKp2	299	-	0	-	0	-	0	-	0	-	wzi29	KL106	unknown (KL106)	Good	99.97%	KL106_15_rfbp	O1/O2v2	O2afg	none	Very high	98.47%
SE45031_UR_KP	Klebsiella pneumoniae	258	ST258	1	ybt 13; ICEKp2	299	-	0	-	0	-	0	-	0	-	wzi29	KL106	unknown (KL106)	Good	99.97%	KL106_15_rfbp	O1/O2v2	O2afg	none	Very high	98.48%
SE45086_UR_KP	Klebsiella pneumoniae	258	ST258	1	ybt 13; ICEKp2	299	-	0	-	0	-	0	-	0	-	wzi29	KL106	unknown (KL106)	Good	99.98%		O1/O2v2	O2afg	none	Very high	98.48%
SE45093_UR_KP	Klebsiella pneumoniae	258	ST258	1	ybt 13; ICEKp2	299	-	0	-	0	-	0	-	0	-	wzi29	KL106	unknown (KL106)	Good	99.98%		O1/O2v2	O2afg	none	Very high	98.47%
SE45094_UR_KP	Klebsiella pneumoniae	258	ST258	1	ybt 13; ICEKp2	299	-	0	-	0	-	0	-	0	-	wzi29	KL106	unknown (KL106)	Good	99.98%		O1/O2v2	O2afg	none	Very high	98.47%
SP01218_UR_KP	Klebsiella pneumoniae	307	ST307	1	ybt 13; ICEKp2	500	-	0	-	0	-	0	-	0	-	wzi173	KL102	unknown (KL102)	Very high	99.27%		O1/O2v2	O2afg	none	Very high	98.45%
SP01243_UR_KP	Klebsiella pneumoniae	307	ST307	1	ybt 13; ICEKp2	500	-	0	-	0	-	0	-	0	-	wzi173	KL102	unknown (KL102)	Very high	99.27%		O1/O2v2	O2afg	none	Very high	98.45%
TU50083_BL_KP	Klebsiella pneumoniae	307	ST307	1	ybt 13; ICEKp2	299-1LV	-	0	-	0	-	0	-	0	-	wzi173	KL102	unknown (KL102)	Very high	99.27%		O1/O2v2	O2afg	none	Very high	98.45%
SP01218_UR_KP	Klebsiella pneumoniae	307	ST307	1	ybt 13; ICEKp2	500	-	0	-	0	-	0	-	0	-	wzi173	KL102	unknown (KL102)	Very high	99.27%		O1/O2v2	O2afg	none	Very high	98.45%
SP01243_UR_KP	Klebsiella pneumoniae	307	ST307	1	ybt 13; ICEKp2	500	-	0	-	0	-	0	-	0	-	wzi173	KL102	unknown (KL102)	Very high	99.27%		O1/O2v2	O2afg	none	Very high	98.45%
SP02001_BL_KP	Klebsiella pneumoniae	258	ST512	0	-	0	-	0	-	0	-	0	-	0	-	wzi154	KL107	unknown (KL107)	Very high	100.00%		O1/O2v2	O2afg	none	Very high	98.37%
SP02002_UR_KP	Klebsiella pneumoniae	258	ST512	0	-	0	-	0	-	0	-	0	-	0	-	wzi154	KL107	unknown (KL107)	Very high	100.00%		O1/O2v2	O2afg	?-	Good	98.37%	O1/O2v2_07_kfoC
SP02003_SP_KP	Klebsiella pneumoniae	258	ST512	0	-	0	-	0	-	0	-	0	-	0	-	wzi154	KL107	unknown (KL107)	Very high	100.00%		O1/O2v2	O2afg	?-	Good	98.37%	O1/O2v2_06_wbbO
SP02004_BL_KP	Klebsiella pneumoniae	258	ST512	0	-	0	-	0	-	0	-	0	-	0	-	wzi154	KL107	unknown (KL107)	Very high	100.00%		O1/O2v2	O2afg	none	Very high	98.37%
SP02005_UR_KP	Klebsiella pneumoniae	258	ST512	0	-	0	-	0	-	0	-	0	-	0	-	wzi154	KL107	unknown (KL107)	Good	99.99%	KL107_07_wbaP	unknown (OL102)	unknown (OL102)	-*	None	88.02%	OL102_05_wbbL,OL102_06_rhamnan,OL102_07_wzm,OL102_08_wzt
SP02007_UR_KP	Klebsiella pneumoniae	258	ST512	0	-	0	-	0	-	0	-	0	-	0	-	wzi154	KL107	unknown (KL107)	Very high	100.00%		O1/O2v2	O2afg	-	Good	98.35%	O1/O2v2_01_wzm
SP02013_UR_KP	Klebsiella pneumoniae	258	ST512	0	-	0	-	0	-	0	-	0	-	0	-	wzi154	KL107	unknown (KL107)	Very high	100.00%		O1/O2v2	O2afg	?-	Good	98.37%	O1/O2v2_06_wbbO
SP02014_UR_KP	Klebsiella pneumoniae	258	ST512	0	-	0	-	0	-	0	-	0	-	0	-	wzi154	KL107	unknown (KL107)	Very high	100.00%		O1/O2v2	O2afg	?-	Good	98.37%	O1/O2v2_06_wbbO
SP02015_UR_KP	Klebsiella pneumoniae	258	ST512	0	-	0	-	0	-	0	-	0	-	0	-	wzi154	KL107	unknown (KL107)	Very high	100.00%		O1/O2v2	O2afg	none	Very high	98.37%
SP02019_PL_KP	Klebsiella pneumoniae	258	ST745	0	-	0	-	0	-	0	-	0	-	0	-	wzi154	KL107	unknown (KL107)	Very high	99.98%		O1/O2v2	O2afg	none	Very high	98.37%
SP02020_BL_KP	Klebsiella pneumoniae	258	ST512	0	-	0	-	0	-	0	-	0	-	0	-	wzi154	KL107	unknown (KL107)	Very high	100.00%		O1/O2v2	O2afg	none	Very high	98.37%
SP02023_BL_KP	Klebsiella pneumoniae	258	ST512	0	-	0	-	0	-	0	-	0	-	0	-	wzi154	KL107	unknown (KL107)	Very high	100.00%		O1/O2v2	O2afg	none	Very high	98.37%
SP02037_UR_KP	Klebsiella pneumoniae	258	ST512	0	-	0	-	0	-	0	-	0	-	0	-	wzi154	KL107	unknown (KL107)	Very high	100.00%		O1/O2v2	O2afg	?-	Good	98.37%	O1/O2v2_06_wbbO
SP02039_IA_KP	Klebsiella pneumoniae	258	ST512	0	-	0	-	0	-	0	-	0	-	0	-	wzi154	KL107	unknown (KL107)	Very high	100.00%		O1/O2v2	O2afg	none	Very high	98.37%
SP02040_UR_KP	Klebsiella pneumoniae	258	ST512	0	-	0	-	0	-	0	-	0	-	0	-	wzi154	KL107	unknown (KL107)	Very high	100.00%		O1/O2v2	O2afg	none	Very high	98.37%
SP02042_TR_KP	Klebsiella pneumoniae	258	ST512	0	-	0	-	0	-	0	-	0	-	0	-	wzi154	KL107	unknown (KL107)	Very high	100.00%		O1/O2v2	O2afg	none	Very high	98.37%
SP02043_UR_KP	Klebsiella pneumoniae	258	ST512	0	-	0	-	0	-	0	-	0	-	0	-	wzi154	KL107	unknown (KL107)	Very high	100.00%		O1/O2v2	O2afg	none	Very high	98.37%
SP02044_BL_KP	Klebsiella pneumoniae	258	ST512	0	-	0	-	0	-	0	-	0	-	0	-	wzi154	KL107	unknown (KL107)	Very high	100.00%		O1/O2v2	O2afg	none	Very high	98.37%
SP02045_SP_UR	Klebsiella pneumoniae	258	ST512	0	-	0	-	0	-	0	-	0	-	0	-	wzi154	KL107	unknown (KL107)	Very high	100.00%		O1/O2v2	O2afg	none	Very high	98.37%
SP02046_IA_KP	Klebsiella pneumoniae	258	ST512	0	-	0	-	0	-	0	-	0	-	0	-	wzi154	KL107	unknown (KL107)	Very high	100.00%		O1/O2v2	O2afg	?-	Good	98.36%	O1/O2v2_06_wbbO
SP02054_BL_KP	Klebsiella pneumoniae	258	ST512	0	-	0	-	0	-	0	-	0	-	0	-	wzi154	KL107	unknown (KL107)	Very high	100.00%		O1/O2v2	O2afg	?-	Good	98.36%	O1/O2v2_06_wbbO
SP02061_UR_KP	Klebsiella pneumoniae	258	ST512	0	-	0	-	0	-	0	-	0	-	0	-	wzi154	KL107	unknown (KL107)	Very high	100.00%		O1/O2v2	O2afg	none	Very high	98.37%
SP02068_UR_KP	Klebsiella pneumoniae	258	ST512	0	-	0	-	0	-	0	-	0	-	0	-	wzi154	KL107	unknown (KL107)	Very high	100.00%		O1/O2v2	O2afg	none	Very high	98.36%
SP02095_UR_KP	Klebsiella pneumoniae	258	ST512	0	-	0	-	0	-	0	-	0	-	0	-	wzi154	KL107	unknown (KL107)	Very high	100.00%		O1/O2v2	O2afg	?	Good	98.37%
SP02097_UR_KP	Klebsiella pneumoniae	258	ST512	0	-	0	-	0	-	0	-	0	-	0	-	wzi154	KL107	unknown (KL107)	Very high	100.00%		O1/O2v2	O2afg	none	Very high	98.37%
SP02098_IA_KP	Klebsiella pneumoniae	258	ST512	0	-	0	-	0	-	0	-	0	-	0	-	wzi154	KL107	unknown (KL107)	Very high	100.00%		O1/O2v2	O2afg	none	Very high	98.37%
SP02102_IA_KP	Klebsiella pneumoniae	258	ST512	0	-	0	-	0	-	0	-	0	-	0	-	wzi154	KL107	unknown (KL107)	Very high	100.00%		O1/O2v2	O2afg	none	Very high	98.37%
SP02112_UR_KP	Klebsiella pneumoniae	258	ST512	0	-	0	-	0	-	0	-	0	-	0	-	wzi154	KL107	unknown (KL107)	Very high	100.00%		O1/O2v2	O2afg	none	Very high	98.37%
SP02115_UR_KP	Klebsiella pneumoniae	258	ST512	0	-	0	-	0	-	0	-	0	-	0	-	wzi154	KL107	unknown (KL107)	Very high	100.00%		O1/O2v2	O2afg	none	Very high	98.37%
SP02117_SP_KP	Klebsiella pneumoniae	258	ST512	0	-	0	-	0	-	0	-	0	-	0	-	wzi154	KL107	unknown (KL107)	Very high	100.00%		O1/O2v2	O2afg	none	Very high	98.37%
SP02136_IA_KP	Klebsiella pneumoniae	258	ST512	0	-	0	-	0	-	0	-	0	-	0	-	wzi154	KL107	unknown (KL107)	Very high	100.00%		O1/O2v2	O2afg	none	Very high	98.36%
SP02151_BL_KP	Klebsiella pneumoniae	258	ST512	0	-	0	-	0	-	0	-	0	-	0	-	wzi154	KL107	unknown (KL107)	Very high	100.00%		O1/O2v2	O2afg	none	Very high	98.37%
SP02156_UR_KP	Klebsiella pneumoniae	258	ST512	0	-	0	-	0	-	0	-	0	-	0	-	wzi154	KL107	unknown (KL107)	Good	99.99%		unknown (OL102)	unknown (OL102)	-*	None	88.02%	OL102_05_wbbL,OL102_06_rhamnan,OL102_07_wzm,OL102_08_wzt
SP02158_UR_KP	Klebsiella pneumoniae	258	ST512	0	-	0	-	0	-	0	-	0	-	0	-	wzi154	KL107	unknown (KL107)	Very high	100.00%		O1/O2v2	O2afg	none	Very high	98.37%
SP02159_UR_KP	Klebsiella pneumoniae	258	ST512	0	-	0	-	0	-	0	-	0	-	0	-	wzi154	KL107	unknown (KL107)	Very high	100.00%		O1/O2v2	O2afg	none	Very high	98.37%
SP02160_UR_KP	Klebsiella pneumoniae	258	ST512	0	-	0	-	0	-	0	-	0	-	0	-	wzi154	KL107	unknown (KL107)	Very high	100.00%		O1/O2v2	O2afg	none	Very high	98.37%
SP02161_UR_KP	Klebsiella pneumoniae	258	ST512	0	-	0	-	0	-	0	-	0	-	0	-	wzi154	KL107	unknown (KL107)	Very high	100.00%		O1/O2v2	O2afg	none	Very high	98.37%
SP02162_BL_KP	Klebsiella pneumoniae	258	ST512	0	-	0	-	0	-	0	-	0	-	0	-	wzi154	KL107	unknown (KL107)	Very high	100.00%		O1/O2v2	O2afg	none	Very high	98.37%
SP02163_TR_KP	Klebsiella pneumoniae	258	ST512	0	-	0	-	0	-	0	-	0	-	0	-	wzi154	KL107	unknown (KL107)	Very high	100.00%		O1/O2v2	O2afg	none	Very high	98.37%
SP02170_BL_KP	Klebsiella pneumoniae	258	ST512	0	-	0	-	0	-	0	-	0	-	0	-	wzi154	KL107	unknown (KL107)	Very high	100.00%		O1/O2v2	O2afg	none	Very high	98.37%
SP02177_IA_KP	Klebsiella pneumoniae	258	ST512	0	-	0	-	0	-	0	-	0	-	0	-	wzi154	KL107	unknown (KL107)	Very high	100.00%		O1/O2v2	O2afg	none	Very high	98.37%
SP02178_UR_KP	Klebsiella pneumoniae	258	ST512	0	-	0	-	0	-	0	-	0	-	0	-	wzi154	KL107	unknown (KL107)	Very high	100.00%		O1/O2v2	O2afg	none	Very high	98.37%
SP02179_SP_KP	Klebsiella pneumoniae	258	ST512	0	-	0	-	0	-	0	-	0	-	0	-	wzi154	KL107	unknown (KL107)	Very high	100.00%		O1/O2v2	O2afg	none	Very high	98.37%
SP02190_BL_KP	Klebsiella pneumoniae	258	ST512	0	-	0	-	0	-	0	-	0	-	0	-	wzi154	KL107	unknown (KL107)	Very high	99.99%		O1/O2v2	O2afg	none	Very high	98.37%
SP02191_IA_KP	Klebsiella pneumoniae	258	ST512	0	-	0	-	0	-	0	-	0	-	0	-	wzi154	KL107	unknown (KL107)	Very high	100.00%		O1/O2v2	O2afg	none	Very high	98.37%
SP02192_OTH_KP	Klebsiella pneumoniae	258	ST512	0	-	0	-	0	-	0	-	0	-	0	-	wzi154	KL107	unknown (KL107)	Very high	100.00%		O1/O2v2	O2afg	none	Very high	98.37%
SP02209_UR_KP	Klebsiella pneumoniae	258	ST512	0	-	0	-	0	-	0	-	0	-	0	-	wzi154	KL107	unknown (KL107)	Very high	100.00%		O1/O2v2	O2afg	none	Very high	98.37%
SP02210_IA_KP	Klebsiella pneumoniae	258	ST512	0	-	0	-	0	-	0	-	0	-	0	-	wzi154	KL107	unknown (KL107)	Very high	100.00%		O1/O2v2	O2afg	none	Very high	98.37%
SP02211_OTH_KP	Klebsiella pneumoniae	258	ST512	0	-	0	-	0	-	0	-	0	-	0	-	wzi154	KL107	unknown (KL107)	Very high	100.00%		O1/O2v2	O2afg	none	Very high	98.37%
SP02212_BL_KP	Klebsiella pneumoniae	258	ST512	0	-	0	-	0	-	0	-	0	-	0	-	wzi154	KL107	unknown (KL107)	Very high	100.00%		O1/O2v2	O2afg	none	Very high	98.37%
SP02213_BL_KP	Klebsiella pneumoniae	258	ST512	0	-	0	-	0	-	0	-	0	-	0	-	wzi154	KL107	unknown (KL107)	Very high	100.00%		O1/O2v2	O2afg	none	Very high	98.37%
SP02214_SP_KP	Klebsiella pneumoniae	258	ST512	0	-	0	-	0	-	0	-	0	-	0	-	wzi154	KL107	unknown (KL107)	Very high	100.00%		O1/O2v2	O2afg	none	Very high	98.37%
SP02215_UR_KP	Klebsiella pneumoniae	258	ST512	0	-	0	-	0	-	0	-	0	-	0	-	wzi154	KL107	unknown (KL107)	Very high	100.00%		O1/O2v2	O2afg	none	Very high	98.37%
SP02216_BL_KP	Klebsiella pneumoniae	258	ST512	0	-	0	-	0	-	0	-	0	-	0	-	wzi154	KL107	unknown (KL107)	Very high	100.00%		O1/O2v2	O2afg	none	Very high	98.36%
SP02217_BL_KP	Klebsiella pneumoniae	258	ST512	0	-	0	-	0	-	0	-	0	-	0	-	wzi154	KL107	unknown (KL107)	Very high	100.00%		O1/O2v2	O2afg	none	Very high	98.37%
SP02218_IA_KP	Klebsiella pneumoniae	258	ST512	0	-	0	-	0	-	0	-	0	-	0	-	wzi154	KL107	unknown (KL107)	Very high	100.00%		O1/O2v2	O2afg	none	Very high	98.37%
SP02223_BL_KP	Klebsiella pneumoniae	258	ST512	0	-	0	-	0	-	0	-	0	-	0	-	wzi154	KL107	unknown (KL107)	Very high	100.00%		O1/O2v2	O2afg	?-	Good	98.37%	O1/O2v2_10_gmlA
SP02224_UR_KP	Klebsiella pneumoniae	258	ST512	0	-	0	-	0	-	0	-	0	-	0	-	wzi154	KL107	unknown (KL107)	Very high	100.00%		O1/O2v2	O2afg	none	Very high	98.37%
SP04004_OTH_KP	Klebsiella variicola subsp. variicola	unknown_complex	ST204-3LV	0	-	0	-	0	-	0	-	0	-	0	-	wzi508	unknown (KL10)	unknown (K10)	Low	96.34%	KL10_18_manC,KL10_19_manB	O5	O5	?-	Good	99.58%	O5_01_manC,O5_02_manB
SP06046_TR_KP	Klebsiella pneumoniae	307	ST307	0	-	0	-	0	-	0	-	0	-	0	-	wzi173	KL102	unknown (KL102)	Very high	99.27%		O1/O2v2	O2afg	none	Very high	98.45%
SP06052_BL_KP	Klebsiella pneumoniae	45	ST45	1	ybt 10; ICEKp4	78-1LV	-	0	-	0	-	0	-	0	-	wzi101	KL24	K24	Very high	99.01%		O1/O2v1	O2a	none	Very high	98.75%
SP06053_BL_KP_KPC_OXA48	Klebsiella pneumoniae	307	ST307	0	-	0	-	0	-	0	-	0	-	0	-	wzi173	KL102	unknown (KL102)	Very high	99.27%		O1/O2v2	O2afg	none	Very high	98.45%
SP06080_BL_KP	Klebsiella pneumoniae	307	ST307-1LV	0	-	0	-	0	-	0	-	0	-	0	-	wzi173	KL102	unknown (KL102)	Very high	99.27%		O1/O2v2	O2afg	none	Very high	98.45%
SP06081_BL_KP	Klebsiella pneumoniae	307	ST307	0	-	0	-	0	-	0	-	0	-	0	-	wzi173	KL102	unknown (KL102)	Very high	99.27%		O1/O2v2	O2afg	none	Very high	98.45%
SP06082_UR_KP	Klebsiella pneumoniae	307	ST307	0	-	0	-	0	-	0	-	0	-	0	-	wzi173	KL102	unknown (KL102)	Good	99.27%		O1/O2v2	O2afg	none	Very high	98.45%
SP06086_BL_KP	Klebsiella pneumoniae	307	ST307	0	-	0	-	0	-	0	-	0	-	0	-	wzi173	KL102	unknown (KL102)	Good	99.26%	KL102_07_wbaP,KL102_13	O1/O2v2	O2afg	none	Very high	98.45%
SP06087_IA_KP	Klebsiella pneumoniae	307	ST3343	0	-	0	-	0	-	0	-	0	-	0	-	wzi173	KL102	unknown (KL102)	Good	99.27%		O1/O2v2	O2afg	?	Good	98.46%
SP06089_BI_KP	Klebsiella pneumoniae	307	ST307	0	-	0	-	0	-	0	-	0	-	0	-	wzi173	KL102	unknown (KL102)	Good	99.27%		O1/O2v2	O2afg	none	Very high	98.45%
GR16089_BI_KP	Klebsiella pneumoniae	258	ST258	1	ybt 13; ICEKp2	299	-	0	-	0	-	0	-	0	-	wzi154	KL107	unknown (KL107)	Very high	100.00%		O1/O2v2	O2afg	none	Very high	98.38%
GR55028_BRO_KP	Klebsiella pneumoniae	258	ST258	1	ybt 13; ICEKp2	299	-	0	-	0	-	0	-	0	-	wzi154	KL107	unknown (KL107)	Very high	100.00%		O1/O2v2	O2afg	none	Very high	98.38%
GR55046_UR_KP	Klebsiella pneumoniae	258	ST258	1	ybt 13; ICEKp2	299	-	0	-	0	-	0	-	0	-	wzi154	KL107	unknown (KL107)	Very high	100.00%		O1/O2v2	O2afg	none	Very high	98.38%
GR55083_UR_KP	Klebsiella pneumoniae	258	ST258	1	ybt 13; ICEKp2	299	-	0	-	0	-	0	-	0	-	wzi154	KL107	unknown (KL107)	Very high	100.00%		O1/O2v2	O2afg	none	Very high	98.38%
IT22001_BL_KP	Klebsiella pneumoniae	258	ST512	0	-	0	-	0	-	0	-	0	-	0	-	wzi154	KL107	unknown (KL107)	Very high	99.98%		O1/O2v2	O2afg	none	Very high	98.37%
IT22001_BRO_KP	Klebsiella pneumoniae	258	ST512	0	-	0	-	0	-	0	-	0	-	0	-	wzi154	KL107	unknown (KL107)	Very high	99.98%		O1/O2v2	O2afg	none	Very high	98.37%
IT22006_BL_KP	Klebsiella pneumoniae	307	ST307	1	ybt 9; ICEKp3	157-2LV	-	0	-	0	-	0	-	0	-	wzi173	KL102	unknown (KL102)	Very high	99.27%		O1/O2v2	O2afg	none	Very high	98.45%
IT22014_BRO_KP	Klebsiella pneumoniae	258	ST512	0	-	0	-	0	-	0	-	0	-	0	-	wzi154	KL107	unknown (KL107)	Very high	100.00%		O1/O2v2	O2afg	none	Very high	98.37%
IT22015_BL_KP	Klebsiella pneumoniae	258	ST512	0	-	0	-	0	-	0	-	0	-	0	-	wzi154	KL107	unknown (KL107)	Very high	100.00%		O1/O2v2	O2afg	none	Very high	98.37%
IT22020_SP_KP	Klebsiella pneumoniae	258	ST512	0	-	0	-	0	-	0	-	0	-	0	-	wzi154	KL107	unknown (KL107)	Good	99.99%		O1/O2v2	O2afg	none	Very high	98.37%
IT22022_SP_KP	Klebsiella pneumoniae	307	ST307	1	ybt 9; ICEKp3	157-1LV	-	0	-	0	-	0	-	0	-	wzi173	KL102	unknown (KL102)	Very high	99.27%		O1/O2v2	O2afg	none	Very high	98.45%
IT22024_BRO_KP	Klebsiella pneumoniae	258	ST512	0	-	0	-	0	-	0	-	0	-	0	-	wzi154	KL107	unknown (KL107)	Very high	100.00%		O1/O2v2	O2afg	none	Very high	98.37%
IT22026_BRO_KP	Klebsiella pneumoniae	258	ST512	0	-	0	-	0	-	0	-	0	-	0	-	wzi154	KL107	unknown (KL107)	Very high	100.00%		O1/O2v2	O2afg	none	Very high	98.37%
IT23001_OTH_KP	Klebsiella pneumoniae	307	ST307	0	-	0	-	0	-	0	-	0	-	0	-	wzi173	KL102	unknown (KL102)	Very high	99.27%		O1/O2v2	O2afg	none	Very high	98.45%
IT23002_IA_KP	Klebsiella pneumoniae	258	ST512	1	ybt 9; ICEKp3	157-1LV	-	0	-	0	-	0	-	0	-	wzi154	KL107	unknown (KL107)	Very high	100.00%		O1/O2v2	O2afg	none	Very high	98.36%
IT24001_BL_KP	Klebsiella pneumoniae	258	ST512	0	-	0	-	0	-	0	-	0	-	0	-	wzi154	KL107	unknown (KL107)	Good	99.99%	KL107_07_wbaP	O1/O2v2	O2afg	none	Very high	98.37%
IT24009_BL_KP	Klebsiella pneumoniae	258	ST512	0	-	0	-	0	-	0	-	0	-	0	-	wzi154	KL107	unknown (KL107)	Very high	99.99%		O1/O2v2	O2afg	none	Very high	98.37%
IT24020_BL_KP	Klebsiella pneumoniae	101	ST2502	1	ybt 9; ICEKp3	183	-	0	-	0	-	0	-	0	-	wzi137	KL17	K17	Very high	99.96%		O1/O2v1	O1	none	Very high	98.00%
IT24021_BRO_KP	Klebsiella pneumoniae	101	ST101	1	ybt 9; ICEKp3	183	-	0	-	0	-	0	-	0	-	wzi137	KL17	K17	Very high	99.96%		O1/O2v1	O1	none	Very high	98.00%
IT24023_UR_KP	Klebsiella pneumoniae	258	ST512	0	-	0	-	0	-	0	-	0	-	0	-	wzi154	KL107	unknown (KL107)	Very high	99.99%		O1/O2v2	O2afg	none	Very high	98.37%
IT24025_BL_KP	Klebsiella pneumoniae	101	ST2502	1	ybt 9; ICEKp3	183	-	0	-	0	-	0	-	0	-	wzi137	KL17	K17	Very high	99.96%		O1/O2v1	O1	none	Very high	98.00%
IT24026_OTH_KP	Klebsiella pneumoniae	258	ST512	0	-	0	-	0	-	0	-	0	-	0	-	wzi154	KL107	unknown (KL107)	Very high	100.00%		O1/O2v2	O2afg	none	Very high	98.36%
IT24036_UR_KP	Klebsiella pneumoniae	258	ST512	0	-	0	-	0	-	0	-	0	-	0	-	-	KL107	unknown (KL107)	High	99.99%	KL107_03_wzi	O1/O2v2	O2afg	none	Very high	98.37%
IT24040_BRO_KP	Klebsiella pneumoniae	258	ST512	0	-	0	-	0	-	0	-	0	-	0	-	wzi154	KL107	unknown (KL107)	Very high	100.00%		O1/O2v2	O2afg	none	Very high	98.37%
IT24047_BL_KP	Klebsiella pneumoniae	258	ST512	0	-	0	-	0	-	0	-	0	-	0	-	wzi154	KL107	unknown (KL107)	Very high	99.99%		O1/O2v2	O2afg	none	Very high	98.37%
IT24050_BL_KP	Klebsiella pneumoniae	258	ST512	0	-	0	-	0	-	0	-	0	-	0	-	wzi154	KL107	unknown (KL107)	Very high	100.00%		O1/O2v2	O2afg	none	Very high	98.37%
IT24051_BRO_KP	Klebsiella pneumoniae	258	ST512	0	-	0	-	0	-	0	-	0	-	0	-	wzi154	KL107	unknown (KL107)	Very high	100.00%		O1/O2v2	O2afg	none	Very high	98.37%
IT24058_BL_KP	Klebsiella pneumoniae	258	ST512	0	-	0	-	0	-	0	-	0	-	0	-	wzi154	KL107	unknown (KL107)	Very high	100.00%		O1/O2v2	O2afg	none	Very high	98.37%
IT24059_BL_KP	Klebsiella pneumoniae	258	ST512	0	-	0	-	0	-	0	-	0	-	0	-	wzi154	KL107	unknown (KL107)	Very high	100.00%		O1/O2v1	O2a	-	Good	98.43%	O1/O2v1_07_kfoC
IT24062_BL_KP	Klebsiella pneumoniae	258	ST512	0	-	0	-	0	-	0	-	0	-	0	-	wzi154	KL107	unknown (KL107)	Very high	100.00%		O1/O2v2	O2afg	?-	Good	98.37%	O1/O2v2_03_wbbM
IT24063_BL_KP	Klebsiella pneumoniae	258	ST512	0	-	0	-	0	-	0	-	0	-	0	-	wzi154	KL107	unknown (KL107)	Very high	100.00%		O1/O2v2	O2afg	none	Very high	98.37%
IT24064_BL_KP	Klebsiella pneumoniae	307	ST307	1	ybt 9; ICEKp3	157-1LV	-	0	-	0	-	0	-	0	-	wzi173	KL102	unknown (KL102)	Good	99.27%		O1/O2v2	O2afg	none	Very high	98.45%
IT25001_BL_KP_KPC	Klebsiella pneumoniae	258	ST512	0	-	0	-	0	-	0	-	0	-	0	-	wzi154	KL107	unknown (KL107)	Very high	100.00%		O1/O2v2	O2afg	none	Very high	98.37%
IT25002_BL_KP	Klebsiella pneumoniae	258	ST1519	0	-	0	-	0	-	0	-	0	-	0	-	wzi154	KL107	unknown (KL107)	Very high	100.00%		O1/O2v2	O2afg	none	Very high	98.37%
IT25003_BL_KP	Klebsiella pneumoniae	258	ST1519	0	-	0	-	0	-	0	-	0	-	0	-	wzi154	KL107	unknown (KL107)	Very high	100.00%		O1/O2v2	O2afg	none	Very high	98.37%
IT25004_BL_KP	Klebsiella pneumoniae	258	ST1519	0	-	0	-	0	-	0	-	0	-	0	-	wzi154	KL107	unknown (KL107)	Very high	100.00%		O1/O2v2	O2afg	none	Very high	98.37%
IT25005_IA_KP	Klebsiella pneumoniae	258	ST1519	0	-	0	-	0	-	0	-	0	-	0	-	wzi154	KL107	unknown (KL107)	Very high	100.00%		O1/O2v2	O2afg	none	Very high	98.37%
IT25007_BL_KP	Klebsiella pneumoniae	258	ST512	0	-	0	-	0	-	0	-	0	-	0	-	wzi154	KL107	unknown (KL107)	Very high	100.00%		O1/O2v2	O2afg	none	Very high	98.37%
IT25009_BL_KP	Klebsiella pneumoniae	258	ST1519	0	-	0	-	0	-	0	-	0	-	0	-	wzi154	KL107	unknown (KL107)	Very high	100.00%		O1/O2v2	O2afg	none	Very high	98.37%
IT25010_BL_KP	Klebsiella pneumoniae	307	ST307	0	-	0	-	0	-	0	-	0	-	0	-	wzi173	KL102	unknown (KL102)	Very high	99.27%		O1/O2v2	O2afg	none	Very high	98.45%
IT25011_BL_KP	Klebsiella pneumoniae	307	ST307	0	-	0	-	0	-	0	-	0	-	0	-	wzi173	KL102	unknown (KL102)	Very high	99.27%		O1/O2v2	O2afg	none	Very high	98.45%
IT25012_BL_KP	Klebsiella pneumoniae	258	ST1519	0	-	0	-	0	-	0	-	0	-	0	-	wzi154	KL107	unknown (KL107)	Very high	100.00%		O1/O2v2	O2afg	none	Very high	98.37%
IT25013_BL_KP	Klebsiella pneumoniae	101	ST101	1	ybt 9; ICEKp3	183	-	0	-	0	-	0	-	0	-	wzi137	KL17	K17	Very high	99.99%		O1/O2v1	O1	none	Very high	98.03%
IT25014_BL_KP	Klebsiella pneumoniae	258	ST512	0	-	0	-	0	-	0	-	0	-	0	-	wzi154	KL107	unknown (KL107)	Very high	100.00%		O1/O2v2	O2afg	none	Very high	98.37%
IT25015_BL_KP	Klebsiella pneumoniae	258	ST1519	0	-	0	-	0	-	0	-	0	-	0	-	wzi154	KL107	unknown (KL107)	High	99.94%	KL107_07_wbaP	unknown (OL102)	unknown (OL102)	-*	None	88.02%	OL102_05_wbbL,OL102_06_rhamnan,OL102_07_wzm,OL102_08_wzt
IT25019_BL_KP	Klebsiella pneumoniae	307	ST307	1	ybt 9; ICEKp3 (truncated)	183-2LV	-	0	-	0	-	0	-	0	-	wzi173	KL102	unknown (KL102)	Very high	99.27%		O1/O2v2	O2afg	-	High	98.43%	O1/O2v2_09_gmlB
IT25020_BL_KP	Klebsiella pneumoniae	258	ST512	0	-	0	-	0	-	0	-	0	-	0	-	wzi154	KL107	unknown (KL107)	Very high	100.00%		O1/O2v2	O2afg	none	Very high	98.37%
IT25021_BRO_KP	Klebsiella pneumoniae	258	ST512	0	-	0	-	0	-	0	-	0	-	0	-	wzi154	KL107	unknown (KL107)	Good	99.99%		O1/O2v2	O2afg	none	Very high	98.37%
IT25022_BL_KP	Klebsiella pneumoniae	258	ST512	0	-	0	-	0	-	0	-	0	-	0	-	wzi154	KL107	unknown (KL107)	Very high	100.00%		O1/O2v2	O2afg	none	Very high	98.37%
IT25023_BRO_KP	Klebsiella pneumoniae	307	ST307	0	-	0	-	0	-	0	-	0	-	0	-	wzi173	KL102	unknown (KL102)	Very high	99.27%		O1/O2v2	O2afg	none	Very high	98.45%
IT25024_BL_KP	Klebsiella pneumoniae	258	ST512	0	-	0	-	0	-	0	-	0	-	0	-	wzi154	KL107	unknown (KL107)	Very high	99.99%		O1/O2v2	O2afg	none	Very high	98.37%
IT25025_BL_KP	Klebsiella pneumoniae	258	ST512	0	-	0	-	0	-	0	-	0	-	0	-	wzi154	KL107	unknown (KL107)	Very high	100.00%		O1/O2v2	O2afg	none	Very high	98.37%
IT25026_BL_KP	Klebsiella pneumoniae	258	ST1519	0	-	0	-	0	-	0	-	0	-	0	-	wzi154	KL107	unknown (KL107)	Very high	100.00%		O1/O2v2	O2afg	none	Very high	98.37%
IT25031_BL_KP	Klebsiella pneumoniae	258	ST512	0	-	0	-	0	-	0	-	0	-	0	-	wzi154	KL107	unknown (KL107)	Very high	100.00%		O1/O2v2	O2afg	none	Very high	98.37%
IT25032_BL_KP	Klebsiella pneumoniae	258	ST1519	0	-	0	-	0	-	0	-	0	-	0	-	wzi154	KL107	unknown (KL107)	Very high	100.00%		O1/O2v2	O2afg	none	Very high	98.37%
IT25034_BL_KP	Klebsiella pneumoniae	307	ST307	1	ybt 9; ICEKp3	157-1LV	-	0	-	0	-	0	-	0	-	wzi173	KL102	unknown (KL102)	Very high	99.27%		O1/O2v2	O2afg	none	Very high	98.45%
IT25035_BL_KP	Klebsiella pneumoniae	258	ST512	0	-	0	-	0	-	0	-	0	-	0	-	wzi154	KL107	unknown (KL107)	Very high	100.00%		O1/O2v2	O2afg	none	Very high	98.37%
IT25038_BL_KP	Klebsiella pneumoniae	258	ST512	0	-	0	-	0	-	0	-	0	-	0	-	wzi154	KL107	unknown (KL107)	Very high	100.00%		O1/O2v2	O2afg	none	Very high	98.37%
IT25039_BL_KP	Klebsiella pneumoniae	258	ST512	0	-	0	-	0	-	0	-	0	-	0	-	wzi154	KL107	unknown (KL107)	Very high	99.99%		O1/O2v2	O2afg	none	Very high	98.37%
IT25040_BL_KP	Klebsiella pneumoniae	258	ST512	0	-	0	-	0	-	0	-	0	-	0	-	wzi154	KL107	unknown (KL107)	Very high	100.00%		O1/O2v2	O2afg	none	Very high	98.37%
IT25041_BL_KP	Klebsiella pneumoniae	258	ST512	0	-	0	-	0	-	0	-	0	-	0	-	wzi154	KL107	unknown (KL107)	Very high	100.00%		O1/O2v2	O2afg	none	Very high	98.37%
IT25043_BL_KP	Klebsiella pneumoniae	258	ST512	0	-	0	-	0	-	0	-	0	-	0	-	wzi154	KL107	unknown (KL107)	Very high	100.00%		O1/O2v2	O2afg	none	Very high	98.37%
IT25044_BL_KP	Klebsiella pneumoniae	258	ST512	0	-	0	-	0	-	0	-	0	-	0	-	wzi154	KL107	unknown (KL107)	Very high	100.00%		O1/O2v2	O2afg	none	Very high	98.37%
IT25045_BL_KP	Klebsiella pneumoniae	258	ST1519	0	-	0	-	0	-	0	-	0	-	0	-	wzi154	KL107	unknown (KL107)	Very high	100.00%		O1/O2v2	O2afg	none	Very high	98.37%
IT25046_BL_KP	Klebsiella pneumoniae	258	ST512	0	-	0	-	0	-	0	-	0	-	0	-	wzi154	KL107	unknown (KL107)	Very high	100.00%		O1/O2v2	O2afg	none	Very high	98.37%
IT25052_BL_KP	Klebsiella pneumoniae	258	ST512	0	-	0	-	0	-	0	-	0	-	0	-	wzi154	KL107	unknown (KL107)	Very high	100.00%		O1/O2v2	O2afg	none	Very high	98.37%
IT25053_BL_KP	Klebsiella pneumoniae	258	ST512	0	-	0	-	0	-	0	-	0	-	0	-	wzi154	KL107	unknown (KL107)	Very high	100.00%		O1/O2v2	O2afg	none	Very high	98.37%
IT25054_BL_KP_KPC	Klebsiella pneumoniae	258	ST1519	0	-	0	-	0	-	0	-	0	-	0	-	wzi154	KL107	unknown (KL107)	Very high	100.00%		O1/O2v2	O2afg	none	Very high	98.37%
IT25056_BL_KP	Klebsiella pneumoniae	258	ST512	0	-	0	-	0	-	0	-	0	-	0	-	wzi154	KL107	unknown (KL107)	Very high	100.00%		O1/O2v2	O2afg	none	Very high	98.37%
IT25057_BL_KP	Klebsiella pneumoniae	258	ST1519	0	-	0	-	0	-	0	iro unknown	0	-	0	-	wzi154	KL107	unknown (KL107)	Very high	100.00%		O1/O2v2	O2afg	none	Very high	98.37%
IT25058_BL_KP	Klebsiella pneumoniae	258	ST512	0	-	0	-	0	-	0	-	0	-	0	-	wzi154	KL107	unknown (KL107)	Very high	100.00%		O1/O2v2	O2afg	none	Very high	98.37%
IT26005_BL_KP	Klebsiella pneumoniae	258	ST512	0	-	0	-	0	-	0	-	0	-	0	-	wzi154	KL107	unknown (KL107)	Very high	99.98%		O1/O2v2	O2afg	none	Very high	98.37%
IT26006_BL_KP	Klebsiella pneumoniae	258	ST512	0	-	0	-	0	-	0	-	0	-	0	-	wzi154	KL107	unknown (KL107)	Very high	99.98%		O1/O2v2	O2afg	none	Very high	98.37%
IT26010_BL_KP	Klebsiella pneumoniae	45	ST45	1	ybt 10; ICEKp4	78	-	0	-	0	-	0	-	0	-	wzi149	KL62	K62	Very high	99.97%		O1/O2v1	O2a	none	Very high	98.88%
IT28001_BL_KP	Klebsiella pneumoniae	258	ST512	0	-	0	-	0	-	0	-	0	-	0	-	wzi154	KL107	unknown (KL107)	Very high	100.00%		O1/O2v2	O2afg	?-	Good	98.37%	O1/O2v2_03_wbbM
IT28003_BL_KP	Klebsiella pneumoniae	307	ST307	0	-	0	-	0	-	0	-	0	-	0	-	wzi173	KL102	unknown (KL102)	Very high	99.27%		O1/O2v2	O2afg	none	Very high	98.45%
IT28004_BL_KP	Klebsiella pneumoniae	307	ST307	0	-	0	-	0	-	0	-	0	-	0	-	wzi173	KL102	unknown (KL102)	Very high	99.27%		O1/O2v2	O2afg	none	Very high	98.45%
IT28005_BI_KP	Klebsiella pneumoniae	unknown_complex	ST253-1LV	0	-	0	-	0	-	0	-	0	-	0	-	wzi236	KL10	K10	Very high	99.56%		O1/O2v2	O1	*	Very high	96.48%
IT28009_UR_KP	Klebsiella pneumoniae	307	ST307	0	-	0	-	0	-	0	-	0	-	0	-	wzi173	KL102	unknown (KL102)	Very high	99.27%		O1/O2v2	O2afg	none	Very high	98.45%
IT28017_SP_KP	Klebsiella pneumoniae	unknown_complex	ST395	4	ybt 16; ICEKp12	530-2LV	-	0	iuc 1	1-1LV	-	0	-	0	rmpA2_6*-55%	wzi2	KL2	K2	Good	99.75%	KL2_13	O1/O2v1	O1	none	Very high	99.97%
IT29002_UR_KP	Klebsiella pneumoniae	258	ST512	0	-	0	-	0	-	0	-	0	-	0	-	wzi154	KL107	unknown (KL107)	Very high	100.00%		O1/O2v2	O2afg	none	Very high	98.37%
IT29005_OTH_KP	Klebsiella pneumoniae	307	ST307	1	ybt 9; ICEKp3	183-1LV	-	0	-	0	-	0	-	0	-	wzi173	KL102	unknown (KL102)	High	99.27%	KL102_07_wbaP	O1/O2v2	O2afg	none	Very high	98.45%
IT29010_UR_KP	Klebsiella pneumoniae	258	ST512	0	-	0	-	0	-	0	-	0	-	0	-	wzi154	KL107	unknown (KL107)	Very high	100.00%		O1/O2v2	O2afg	none	Very high	98.37%
IT29015_BL_KP	Klebsiella pneumoniae	258	ST512	0	-	0	-	0	-	0	-	0	-	0	-	wzi154	KL107	unknown (KL107)	Very high	100.00%		O1/O2v2	O2afg	none	Very high	98.37%
IT29017_BL_KP	Klebsiella pneumoniae	258	ST868	0	-	0	-	0	-	0	-	0	-	0	-	wzi154	KL107	unknown (KL107)	Very high	100.00%		O1/O2v2	O2afg	none	Very high	98.37%
IT29017_UR_KP	Klebsiella pneumoniae	258	ST868	0	-	0	-	0	-	0	-	0	-	0	-	wzi154	KL107	unknown (KL107)	Very high	100.00%		O1/O2v2	O2afg	none	Very high	98.37%
IT29024_BL_KP	Klebsiella pneumoniae	258	ST512	1	ybt 10; ICEKp4 (truncated)	28-1LV	-	0	-	0	-	0	-	0	-	wzi154	KL107	unknown (KL107)	Very high	100.00%		O1/O2v2	O2afg	none	Very high	98.37%
IT29026_UR_KP	Klebsiella pneumoniae	258	ST512	0	-	0	-	0	-	0	-	0	-	0	-	wzi154	KL107	unknown (KL107)	Very high	100.00%		O1/O2v2	O2afg	none	Very high	98.37%
IT29027_BRO_KP	Klebsiella pneumoniae	258	ST512	0	-	0	-	0	-	0	-	0	-	0	-	wzi154	KL107	unknown (KL107)	Very high	99.99%		O1/O2v2	O2afg	none	Very high	98.37%
IT29033_BL_KP	Klebsiella pneumoniae	258	ST512	1	ybt 10; ICEKp4 (truncated)	28-1LV	-	0	-	0	-	0	-	0	-	wzi154	KL107	unknown (KL107)	Very high	100.00%		O1/O2v2	O2afg	none	Very high	98.37%
IT29033_OTH_KP	Klebsiella pneumoniae	258	ST512	1	ybt 10; ICEKp4 (truncated)	28-1LV	-	0	-	0	-	0	-	0	-	wzi154	KL107	unknown (KL107)	Very high	100.00%		O1/O2v2	O2afg	none	Very high	98.37%
IT29034_BL_KP	Klebsiella pneumoniae	307	ST307	0	-	0	-	0	-	0	-	0	-	0	-	wzi173	KL102	unknown (KL102)	Very high	99.27%		O1/O2v2	O2afg	none	Very high	98.45%
IT29036_BL_KP	Klebsiella pneumoniae	258	ST512	0	-	0	-	0	-	0	-	0	-	0	-	wzi154	KL107	unknown (KL107)	Very high	100.00%		O1/O2v2	O2afg	none	Very high	98.37%
IT29037_BRO_KP	Klebsiella pneumoniae	258	ST512	0	-	0	-	0	-	0	-	0	-	0	-	wzi154	KL107	unknown (KL107)	Very high	100.00%		O1/O2v2	O2afg	none	Very high	98.37%
IT30001_BL_KP	Klebsiella pneumoniae	258	ST512	0	-	0	-	0	-	0	-	0	-	0	-	wzi154	KL107	unknown (KL107)	Very high	100.00%		O1/O2v2	O2afg	none	Very high	98.37%
IT30002_BL_KP	Klebsiella pneumoniae	307	ST307	0	-	0	-	0	-	0	-	0	-	0	-	wzi173	KL102	unknown (KL102)	Very high	99.27%		O1/O2v2	O2afg	none	Very high	98.45%
IT30003_BL_KP	Klebsiella pneumoniae	258	ST512	1	ybt 10; ICEKp4	28	-	0	-	0	-	0	-	0	-	wzi154	KL107	unknown (KL107)	Very high	99.99%		O1/O2v2	O2afg	none	Very high	98.37%
IT30004_BL_KP	Klebsiella pneumoniae	258	ST512	1	ybt 10; ICEKp4	28	-	0	-	0	-	0	-	0	-	wzi154	KL107	unknown (KL107)	Very high	99.99%		O1/O2v2	O2afg	none	Very high	98.37%
IT30011_BL_KP	Klebsiella pneumoniae	258	ST512	0	-	0	-	0	-	0	-	0	-	0	-	wzi154	KL107	unknown (KL107)	Very high	100.00%		O1/O2v2	O2afg	none	Very high	98.37%
IT31xxx01	Klebsiella pneumoniae	307	ST307	1	ybt 9; ICEKp3	157-2LV	-	0	-	0	-	0	-	0	-	wzi173	KL102	unknown (KL102)	Good	99.27%	KL102_07_wbaP	O1/O2v2	O2afg	none	Very high	98.45%
IT31xxx02	Klebsiella pneumoniae	307	ST307	1	ybt 9; ICEKp3	157-2LV	-	0	-	0	-	0	-	0	-	wzi173	KL102	unknown (KL102)	Good	99.27%	KL102_07_wbaP	O1/O2v2	O2afg	none	Very high	98.45%
IT31xxx03	Klebsiella pneumoniae	307	ST307	1	ybt 9; ICEKp3	157-2LV	-	0	-	0	-	0	-	0	-	wzi173	KL102	unknown (KL102)	Good	99.27%	KL102_07_wbaP	O1/O2v2	O2afg	none	Very high	98.45%
IT53001_BL_KP	Klebsiella pneumoniae	unknown_complex	ST395	1	ybt 16; ICEKp12	530-2LV	-	0	-	0	-	0	-	0	-	-	KL2	K2	High	99.74%	KL2_13	O1/O2v1	O1	none	Very high	99.97%
RO34008_BL_KP	Klebsiella pneumoniae	unknown_complex	ST82-1LV	1	ybt 9; ICEKp3	183	-	0	-	0	-	0	-	0	-	wzi137	unknown (KL17)	unknown (K17)	None	97.34%	KL17_02_cpsACP,KL17_19_rmlC,KL17_20_ugd	O1/O2v2	O1	?	Good	98.55%
RO37014_UR_KP	Klebsiella pneumoniae	101	ST101	1	ybt 9; ICEKp3	183-1LV	-	0	-	0	-	0	-	0	-	wzi137	KL17	K17	Very high	99.99%		O1/O2v1	O1	?-	Good	98.02%	O1/O2v1_02_wzt
TU50068_BL_KP	Klebsiella pneumoniae	15	ST15	1	ybt 16; ICEKp12	277	-	0	-	0	-	0	-	0	-	wzi93	KL112	unknown (KL112)	Very high	98.65%		O1/O2v1	O1	none	Very high	98.52%
TU50082_TR_KP	Klebsiella pneumoniae	147	ST147	2	ybt 17; ICEKp10	267-1LV	clb 3	19-3LV	-	0	-	0	-	0	-	wzi420	KL10	K10	Good	96.70%	KL10_19_manB	O3/O3a	O3/O3a	?-	Good	97.94%	O3/O3a_02_manB
