# Supplementary material for: International and regional spread of carbapenem-resistant Klebsiella pneumoniae in Europe
Source: Nat Commun. 2024 Jun 14;15:5092. doi: 10.1038/s41467-024-49349-z (PMC11178878; doi:10.1038/s41467-024-49349-z)
Supplement: Supplementary file 6 — Supplementary Data 3 [file 41467_2024_49349_MOESM6_ESM.xlsx]

## Sheet: Tabelle1
Figure	id_sample	Sample name	Study accesion	Sample accession number	Data source	Clonal lineage	Sequence type	Host	Sample type	Country	Carbapenemase	Comments
3	18623_1#55	EuSCAPE_GR110	PRJEB10018	SAMEA3649729	David et al., 2019	258/512	258	human	Urine	Greece	KPC-12
3	SRR1561200	Brazil-2007a	PRJNA252957	SAMN02927710	Bowers et al. 2015	258/512	258	human	unknown	Brazil	KPC-2
3	SRR1561201	Brazil-2007b	PRJNA252957	SAMN02927711	Bowers et al. 2015	258/512	258	human	unknown	Brazil	KPC-2
3	SRR1561217	Denmark-2009a	PRJNA252957	SAMN02927727	Bowers et al. 2015	258/512	258	human	unknown	Denmark	KPC-2
3	SRR1561218	Denmark-2009b	PRJNA252957	SAMN02927728	Bowers et al. 2015	258/512	258	human	unknown	Denmark	KPC-2
3	SRR1561219	Finland-2009a	PRJNA252957	SAMN02927729	Bowers et al. 2015	258/512	258	human	unknown	Finland	KPC-2
3	SRR1561220	Finland-2009b	PRJNA252957	SAMN02927730	Bowers et al. 2015	258/512	258	human	unknown	Finland	KPC-2
3	SRR1561221	Finland-2009c	PRJNA252957	SAMN02927731	Bowers et al. 2015	258/512	258	human	unknown	Finland	KPC-2
3	SRR1561222	Greece-2007	PRJNA252957	SAMN02927732	Bowers et al. 2015	258/512	258	human	unknown	Greece	KPC-2
3	SRR1561223	Greece-2008	PRJNA252957	SAMN02927733	Bowers et al. 2015	258/512	258	human	unknown	Greece	KPC-2
3	SRR1561224	Greece-2009	PRJNA252957	SAMN02927734	Bowers et al. 2015	258/512	258	human	unknown	Greece	KPC-2
3	SRR1561225	Greece-2010	PRJNA252957	SAMN02927735	Bowers et al. 2015	258/512	258	human	unknown	Greece	KPC-2
3	SRR1561226	Greece-2011	PRJNA252957	SAMN02927736	Bowers et al. 2015	258/512	258	human	unknown	Greece	KPC-2
3	SRR1561240	Italy-2009	PRJNA252957	SAMN02927750	Bowers et al. 2015	258/512	258	human	unknown	Italy	KPC-2
3	SRR1561241	Italy-2011a	PRJNA252957	SAMN02927751	Bowers et al. 2015	258/512	258	human	unknown	Italy	KPC-2
3	SRR1561242	Italy-2011b	PRJNA252957	SAMN02927752	Bowers et al. 2015	258/512	258	human	unknown	Italy	KPC-2
3	SRR1561277	Poland-2009a	PRJNA252957	SAMN02927787	Bowers et al. 2015	258/512	258	human	unknown	Poland	KPC-2
3	SRR1561278	Poland-2009b	PRJNA252957	SAMN02927788	Bowers et al. 2015	258/512	258	human	unknown	Poland	KPC-2
3	SRR1561280	Poland-2009d	PRJNA252957	SAMN02927790	Bowers et al. 2015	258/512	258	human	unknown	Poland	KPC-2
3	SRR1561281	Poland-2009e	PRJNA252957	SAMN02927791	Bowers et al. 2015	258/512	258	human	unknown	Poland	KPC-2
3	SRR1561305	US-FL-2011	PRJNA252957	SAMN02927815	Bowers et al. 2015	258/512	258	human	unknown	USA	KPC-2
3	SRR1561306	US-GA-2006a	PRJNA252957	SAMN02927816	Bowers et al. 2015	258/512	258	human	unknown	USA	KPC-2
3	SRR1561311	US-GA-2009c	PRJNA252957	SAMN02927821	Bowers et al. 2015	258/512	258	human	unknown	USA	KPC-2
3	SRR1561317	US-MA-2007	PRJNA252957	SAMN02927827	Bowers et al. 2015	258/512	258	human	unknown	USA	KPC-2
3	SRR1561339	US-NY-2005a	PRJNA252957	SAMN02927849	Bowers et al. 2015	258/512	258	human	unknown	USA	KPC-2
3	SRR1561341	US-NY-2005c	PRJNA252957	SAMN02927851	Bowers et al. 2015	258/512	258	human	unknown	USA	KPC-2
3	SRR1561342	US-NY-2005d	PRJNA252957	SAMN02927852	Bowers et al. 2015	258/512	258	human	unknown	USA	KPC-2
3	SRR1561343	US-NY-2009a	PRJNA252957	SAMN02927853	Bowers et al. 2015	258/512	258	human	unknown	USA	KPC-2
3	SRR1561344	US-NY-2009b	PRJNA252957	SAMN02927854	Bowers et al. 2015	258/512	258	human	unknown	USA	KPC-2
3	SRR1561347	US-OR-2010	PRJNA252957	SAMN02927857	Bowers et al. 2015	258/512	258	human	unknown	USA	KPC-2
3	SRR1561353	US-PA-2011a	PRJNA252957	SAMN02927863	Bowers et al. 2015	258/512	258	human	unknown	USA	KPC-2
3	SRR1561356	US-SD-2012	PRJNA252957	SAMN02927866	Bowers et al. 2015	258/512	258	human	unknown	USA	KPC-2
3	SRR1561360	US-VA-2008a	PRJNA252957	SAMN02927870	Bowers et al. 2015	258/512	258	human	unknown	USA	KPC-2
3	SRR850886	BIDMC 18A	PRJNA224116	SAMN02138642	Cerquiera et al. 2017	258/512	258	human	Urine	USA	KPC-2
3	SRR1180805	BIDMC 18B	PRJNA202024	SAMN02138643	Cerquiera et al. 2017	258/512	258	human	Urine	USA	KPC-2
3	SRR960952	BIDMC 18C	PRJNA202025	SAMN02138644	Cerquiera et al. 2017	258/512	258	human	Urine	USA	KPC-2
3	SRR850931	BIDMC 34	PRJNA202046	SAMN02138665	Cerquiera et al. 2017	258/512	258	human	Urine	USA	KPC-2
3	SRR1010899	BIDMC 45	PRJNA219262	SAMN02356594	Cerquiera et al. 2017	258/512	258	human	Urine	USA	KPC-2
3	SRR1180775	BIDMC 60	PRJNA234148	SAMN02581281	Cerquiera et al. 2017	258/512	258	human	Peritoneal fluid	USA	KPC-2
3	SRR1180855	BIDMC 68	PRJNA234156	SAMN02581289	Cerquiera et al. 2017	258/512	258	human	Blood culture	USA	KPC-2
3	SRR850961	BWH 22	PRJNA201966	SAMN02138591	Cerquiera et al. 2017	258/512	258	human	Urine	USA	KPC-2
3	SRR1180694	BWH 45	PRJNA234122	SAMN02581255	Cerquiera et al. 2017	258/512	258	human	Tissue	USA	KPC-2
3	SRR1196658	MGH 51	PRJNA234250	SAMN02581383	Cerquiera et al. 2017	258/512	258	human	Urine	USA	KPC-2
3	SRR1180910	MGH 67	PRJNA234107	SAMN02581240	Cerquiera et al. 2017	258/512	258	human	Pleural tissue	USA	KPC-2
3	SRR1180869	MGH 79	PRJNA234119	SAMN02581252	Cerquiera et al. 2017	258/512	258	human	Urine	USA	KPC-2
3	SRR1010920	UCI 19	PRJNA219269	SAMN02356599	Cerquiera et al. 2017	258/512	258	human	Urine	USA	KPC-2
3	SRR1010924	UCI 21	PRJNA219271	SAMN02356601	Cerquiera et al. 2017	258/512	258	human	Rectal swab	USA	KPC-2
3	SRR1180799	UCI 59	PRJNA234132	SAMN02581265	Cerquiera et al. 2017	258/512	258	human	Wound	USA	KPC-2
3	SRR1180856	UCI 61	PRJNA234134	SAMN02581267	Cerquiera et al. 2017	258/512	258	human	Urine	USA	KPC-2
3	SRR1180858	UCI 63	PRJNA234136	SAMN02581269	Cerquiera et al. 2017	258/512	258	human	Wound	USA	KPC-2
3	SRR867702	UCI 13	PRJNA201999	SAMN02138618	Cerquiera et al. 2017	258/512	258	human	Urine	USA	KPC-2
3	R25/233	R25/233	PRJEB44323	SAMEA8579817	Conte et al. 2016	258/512	258	human	Blood	Italy	KPC-2
3	17870_2#13	EuSCAPE_AT022	PRJEB10018	SAMEA3499894	David et al., 2019	258/512	258	human	Urine	Austria	KPC-2
3	19506_1#68	EuSCAPE_BE092	PRJEB10018	SAMEA3727679	David et al., 2019	258/512	258	human	Urine	Belgium	KPC-2
3	18858_1#27	EuSCAPE_HR021	PRJEB10018	SAMEA3721024	David et al., 2019	258/512	258	human	Other (catheter)	Croatia	KPC-2
3	17870_5#40	EuSCAPE_FR006	PRJEB10018	SAMEA3499977	David et al., 2019	258/512	258	human	Urine	France	KPC-2
3	18174_4#15	EuSCAPE_DE016	PRJEB10018	SAMEA3512043	David et al., 2019	258/512	258	human	Urine	Germany	KPC-2
3	18174_4#27	EuSCAPE_DE028	PRJEB10018	SAMEA3512055	David et al., 2019	258/512	258	human	Lower Respiratory Tract Secrection	Germany	KPC-2
3	18174_4#50	EuSCAPE_DE051	PRJEB10018	SAMEA3512078	David et al., 2019	258/512	258	human	Blood	Germany	KPC-2
3	18174_4#74	EuSCAPE_DE074	PRJEB10018	SAMEA3512102	David et al., 2019	258/512	258	human	Wound Secretion	Germany	KPC-2
3	ERR1289745	EuSCAPE_GR022	PRJEB10018	SAMEA3649629	David et al., 2019	258/512	258	human	Lower Respiratory Tract Secrection	Greece	KPC-2
3	18489_5#57	EuSCAPE_GR030	PRJEB10018	SAMEA3649646	David et al., 2019	258/512	258	human	Blood	Greece	KPC-2
3	18489_5#59	EuSCAPE_GR032	PRJEB10018	SAMEA3649650	David et al., 2019	258/512	258	human	Wound Secretion	Greece	KPC-2
3	18489_5#68	EuSCAPE_GR051	PRJEB10018	SAMEA3649670	David et al., 2019	258/512	258	human	Blood	Greece	KPC-2
3	18489_5#69	EuSCAPE_GR053	PRJEB10018	SAMEA3649672	David et al., 2019	258/512	258	human	Puncture Fluids	Greece	KPC-2
3	18489_5#71	EuSCAPE_GR057	PRJEB10018	SAMEA3649676	David et al., 2019	258/512	258	human	Blood	Greece	KPC-2
3	18623_1#17	EuSCAPE_GR036	PRJEB10018	SAMEA3649655	David et al., 2019	258/512	258	human	Urine	Greece	KPC-2
3	18623_1#25	EuSCAPE_GR049	PRJEB10018	SAMEA3649668	David et al., 2019	258/512	258	human	Lower Respiratory Tract Secrection	Greece	KPC-2
3	ERR1334444	EuSCAPE_GR055	PRJEB10018	SAMEA3649674	David et al., 2019	258/512	258	human	Wound Secretion	Greece	KPC-2
3	18623_1#35	EuSCAPE_GR069	PRJEB10018	SAMEA3649688	David et al., 2019	258/512	258	human	Lower Respiratory Tract Secrection	Greece	KPC-2
3	18623_1#4	EuSCAPE_GR003	PRJEB10018	SAMEA3649591	David et al., 2019	258/512	258	human	Puncture Fluids	Greece	KPC-2
3	18623_1#53	EuSCAPE_GR107	PRJEB10018	SAMEA3649726	David et al., 2019	258/512	258	human	Urine	Greece	KPC-2
3	18623_1#54	EuSCAPE_GR108	PRJEB10018	SAMEA3649727	David et al., 2019	258/512	258	human	Blood	Greece	KPC-2
3	18623_1#76	EuSCAPE_GR146	PRJEB10018	SAMEA3649765	David et al., 2019	258/512	258	human	Urine	Greece	KPC-2
3	18623_1#78	EuSCAPE_GR151	PRJEB10018	SAMEA3649770	David et al., 2019	258/512	258	human	Urine	Greece	KPC-2
3	ERR1334594	EuSCAPE_GR105	PRJEB10018	SAMEA3649724	David et al., 2019	258/512	258	human	Blood	Greece	KPC-2
3	18623_2#2	EuSCAPE_GR089	PRJEB10018	SAMEA3649708	David et al., 2019	258/512	258	human	Urine	Greece	KPC-2
3	18623_2#27	EuSCAPE_GR139	PRJEB10018	SAMEA3649758	David et al., 2019	258/512	258	human	Urine	Greece	KPC-2
3	18623_2#3	EuSCAPE_GR090	PRJEB10018	SAMEA3649709	David et al., 2019	258/512	258	human	Lower Respiratory Tract Secrection	Greece	KPC-2
3	18623_2#33	EuSCAPE_GR149	PRJEB10018	SAMEA3649768	David et al., 2019	258/512	258	human	Urine	Greece	KPC-2
3	18623_2#39	EuSCAPE_GR165	PRJEB10018	SAMEA3649783	David et al., 2019	258/512	258	human	Blood	Greece	KPC-2
3	18623_2#4	EuSCAPE_GR091	PRJEB10018	SAMEA3649710	David et al., 2019	258/512	258	human	Other (CVC)	Greece	KPC-2
3	18623_1#44	EuSCAPE_GR085	PRJEB10018	SAMEA3649704	David et al., 2019	258/512	258*	human	Urine	Greece	KPC-2
3	18623_1#81	EuSCAPE_GR154	PRJEB10018	SAMEA3649773	David et al., 2019	258/512	258*	human	Urine	Greece	KPC-2
3	19506_1#121	EuSCAPE_IE024	PRJEB10018	SAMEA3727574	David et al., 2019	258/512	258	human	Wound Secretion	Ireland	KPC-2
3	18174_6#36	EuSCAPE_IT128	PRJEB10018	SAMEA3515157	David et al., 2019	258/512	258	human	Blood	Italy	KPC-2
3	18174_6#44	EuSCAPE_IT136	PRJEB10018	SAMEA3515165	David et al., 2019	258/512	258	human	Other (drainage)	Italy	KPC-2
3	18174_6#45	EuSCAPE_IT138	PRJEB10018	SAMEA3515167	David et al., 2019	258/512	258	human	Blood	Italy	KPC-2
3	18174_6#49	EuSCAPE_IT142	PRJEB10018	SAMEA3515171	David et al., 2019	258/512	258	human	Urine	Italy	KPC-2
3	18174_6#51	EuSCAPE_IT144	PRJEB10018	SAMEA3515173	David et al., 2019	258/512	258	human	Lower Respiratory Tract Secrection	Italy	KPC-2
3	18174_6#54	EuSCAPE_IT148	PRJEB10018	SAMEA3515177	David et al., 2019	258/512	258	human	Urine	Italy	KPC-2
3	18174_7#135	EuSCAPE_IT403	PRJEB10018	SAMEA3538843	David et al., 2019	258/512	258	human	Blood	Italy	KPC-2
3	18489_5#42	EuSCAPE_MK006	PRJEB10018	SAMEA3649585	David et al., 2019	258/512	258	human	Lower Respiratory Tract Secrection	Macedonia	KPC-2
3	17870_3#23	EuSCAPE_SK017	PRJEB10018	SAMEA3500085	David et al., 2019	258/512	258	human	Lower Respiratory Tract Secrection	Slovakia	KPC-2
3	ERR1415554	EuSCAPE_UK047	PRJEB10018	SAMEA3720929	David et al., 2019	258/512	258	human	Urine	United Kingdom	KPC-2
3	19084_3#82	EuSCAPE_UK025	PRJEB10018	SAMEA3720913	David et al., 2019	258/512	258	human	Urine	United Kingdom	KPC-2
3	ERR1415540	EuSCAPE_UK030	PRJEB10018	SAMEA3720918	David et al., 2019	258/512	258	human	Other (ulcer)	United Kingdom	KPC-2
3	SRR4198805	48	PRJNA341927	SAMN05751253	Adler et al. 2017	258/512	512	human	unknown	Israel	KPC-25
3	SRR4198816	50	PRJNA341927	SAMN05751254	Adler et al. 2017	258/512	512	human	unknown	Israel	KPC-25
3	SRR4198827	51	PRJNA341927	SAMN05751255	Adler et al. 2017	258/512	512	human	unknown	Israel	KPC-25
3	SRR4198828	52	PRJNA341927	SAMN05751256	Adler et al. 2017	258/512	512	human	unknown	Israel	KPC-25
3	SRR4198829	53	PRJNA341927	SAMN05751257	Adler et al. 2017	258/512	512	human	unknown	Israel	KPC-25
3	SRR4198830	54	PRJNA341927	SAMN05751258	Adler et al. 2017	258/512	512	human	unknown	Israel	KPC-25
3	SRR4198831	55	PRJNA341927	SAMN05751259	Adler et al. 2017	258/512	512	human	unknown	Israel	KPC-25
3	SRR4198833	56	PRJNA341927	SAMN05751260	Adler et al. 2017	258/512	512	human	unknown	Israel	KPC-25
3	AJZZ01	KPNIH7	PRJNA73837	SAMN01057711	Public (NIH Bethesda)	258/512	258	Environmental	Ventilator	USA	KPC-3
3	SRR4198673	1916	PRJNA341927	SAMN05751336	Adler et al. 2017	258/512	258	human	unknown	Israel	KPC-3
3	SRR4198676	1919	PRJNA341927	SAMN05751339	Adler et al. 2017	258/512	258	human	unknown	Israel	KPC-3
3	SRR4198683	1981	PRJNA341927	SAMN05751345	Adler et al. 2017	258/512	258	human	unknown	Israel	KPC-3
3	SRR4198701	2446	PRJNA341927	SAMN05751361	Adler et al. 2017	258/512	258	human	unknown	Israel	KPC-3
3	SRR4198704	28	PRJNA341927	SAMN05751244	Adler et al. 2017	258/512	258	human	unknown	Israel	KPC-3
3	SRR4198706	2545	PRJNA341927	SAMN05751365	Adler et al. 2017	258/512	258	human	unknown	Israel	KPC-3
3	SRR4198707	2546	PRJNA341927	SAMN05751366	Adler et al. 2017	258/512	258	human	unknown	Israel	KPC-3
3	SRR4198708	2547	PRJNA341927	SAMN05751367	Adler et al. 2017	258/512	258	human	unknown	Israel	KPC-3
3	SRR4198709	2548	PRJNA341927	SAMN05751368	Adler et al. 2017	258/512	258	human	unknown	Israel	KPC-3
3	SRR4198710	149-1	PRJNA341927	SAMN05751369	Adler et al. 2017	258/512	258	human	unknown	Israel	KPC-3
3	SRR4198712	184-1	PRJNA341927	SAMN05751371	Adler et al. 2017	258/512	258	human	unknown	Israel	KPC-3
3	SRR4198715	38	PRJNA341927	SAMN05751245	Adler et al. 2017	258/512	258	human	unknown	Israel	KPC-3
3	SRR4198716	194-1	PRJNA341927	SAMN05751374	Adler et al. 2017	258/512	258	human	unknown	Israel	KPC-3
3	SRR4198717	195-1	PRJNA341927	SAMN05751375	Adler et al. 2017	258/512	258	human	unknown	Israel	KPC-3
3	SRR4198720	127	PRJNA341927	SAMN05751378	Adler et al. 2017	258/512	258	human	unknown	Israel	KPC-3
3	SRR4198721	128	PRJNA341927	SAMN05751379	Adler et al. 2017	258/512	258	human	unknown	Israel	KPC-3
3	SRR4198723	130	PRJNA341927	SAMN05751381	Adler et al. 2017	258/512	258	human	unknown	Israel	KPC-3
3	SRR4198738	57	PRJNA341927	SAMN05751394	Adler et al. 2017	258/512	258	human	unknown	Israel	KPC-3
3	SRR4198745	74	PRJNA341927	SAMN05751401	Adler et al. 2017	258/512	258	human	unknown	Israel	KPC-3
3	SRR4198748	42	PRJNA341927	SAMN05751248	Adler et al. 2017	258/512	258	human	unknown	Israel	KPC-3
3	SRR4198764	139	PRJNA341927	SAMN05751418	Adler et al. 2017	258/512	258	human	unknown	Israel	KPC-3
3	SRR4198789	31 (1)	PRJNA341927	SAMN05751439	Adler et al. 2017	258/512	258	human	unknown	Israel	KPC-3
3	SRR4198790	31 (2)	PRJNA341927	SAMN05751440	Adler et al. 2017	258/512	258	human	unknown	Israel	KPC-3
3	SRR4198792	34	PRJNA341927	SAMN05751442	Adler et al. 2017	258/512	258	human	unknown	Israel	KPC-3
3	SRR4198793	35	PRJNA341927	SAMN05751443	Adler et al. 2017	258/512	258	human	unknown	Israel	KPC-3
3	SRR4198844	138	PRJNA341927	SAMN05751272	Adler et al. 2017	258/512	258	human	unknown	Israel	KPC-3
3	SRR4198846	139	PRJNA341927	SAMN05751273	Adler et al. 2017	258/512	258	human	unknown	Israel	KPC-3
3	SRR4198847	142	PRJNA341927	SAMN05751274	Adler et al. 2017	258/512	258	human	unknown	Israel	KPC-3
3	SRR4198848	147	PRJNA341927	SAMN05751275	Adler et al. 2017	258/512	258	human	unknown	Israel	KPC-3
3	SRR4198849	148	PRJNA341927	SAMN05751276	Adler et al. 2017	258/512	258	human	unknown	Israel	KPC-3
3	SRR4198850	150	PRJNA341927	SAMN05751277	Adler et al. 2017	258/512	258	human	unknown	Israel	KPC-3
3	SRR4198855	157	PRJNA341927	SAMN05751282	Adler et al. 2017	258/512	258	human	unknown	Israel	KPC-3
3	SRR4198856	20	PRJNA341927	SAMN05751236	Adler et al. 2017	258/512	258	human	unknown	Israel	KPC-3
3	SRR4198858	177	PRJNA341927	SAMN05751284	Adler et al. 2017	258/512	258	human	unknown	Israel	KPC-3
3	SRR4198859	181	PRJNA341927	SAMN05751285	Adler et al. 2017	258/512	258	human	unknown	Israel	KPC-3
3	SRR4198860	182	PRJNA341927	SAMN05751286	Adler et al. 2017	258/512	258	human	unknown	Israel	KPC-3
3	SRR4198877	200	PRJNA341927	SAMN05751302	Adler et al. 2017	258/512	258	human	unknown	Israel	KPC-3
3	SRR4198878	22	PRJNA341927	SAMN05751238	Adler et al. 2017	258/512	258	human	unknown	Israel	KPC-3
3	SRR4198885	207	PRJNA341927	SAMN05751309	Adler et al. 2017	258/512	258	human	unknown	Israel	KPC-3
3	SRR4198892	214	PRJNA341927	SAMN05751315	Adler et al. 2017	258/512	258	human	unknown	Israel	KPC-3
3	SRR4198898	234	PRJNA341927	SAMN05751321	Adler et al. 2017	258/512	258	human	unknown	Israel	KPC-3
3	SRR4198899	235	PRJNA341927	SAMN05751322	Adler et al. 2017	258/512	258	human	unknown	Israel	KPC-3
3	SRR4198901	236	PRJNA341927	SAMN05751323	Adler et al. 2017	258/512	258	human	unknown	Israel	KPC-3
3	SRR4198902	237	PRJNA341927	SAMN05751324	Adler et al. 2017	258/512	258	human	unknown	Israel	KPC-3
3	SRR4198903	238	PRJNA341927	SAMN05751325	Adler et al. 2017	258/512	258	human	unknown	Israel	KPC-3
3	SRR4198904	239	PRJNA341927	SAMN05751326	Adler et al. 2017	258/512	258	human	unknown	Israel	KPC-3
3	SRR4198905	240	PRJNA341927	SAMN05751327	Adler et al. 2017	258/512	258	human	unknown	Israel	KPC-3
3	SRR4198906	241	PRJNA341927	SAMN05751328	Adler et al. 2017	258/512	258	human	unknown	Israel	KPC-3
3	SRR4198907	242	PRJNA341927	SAMN05751329	Adler et al. 2017	258/512	258	human	unknown	Israel	KPC-3
3	SRR4198908	1909	PRJNA341927	SAMN05751331	Adler et al. 2017	258/512	258	human	unknown	Israel	KPC-3
3	SRR4187409	106	PRJNA341927	SAMN05730638	Adler et al. 2017	258/512	512	human	unknown	Israel	KPC-3
3	SRR4187411	1908	PRJNA341927	SAMN05730640	Adler et al. 2017	258/512	512	human	unknown	Israel	KPC-3
3	SRR4198668	15	PRJNA341927	SAMN05751231	Adler et al. 2017	258/512	512	human	unknown	Israel	KPC-3
3	SRR4198669	16	PRJNA341927	SAMN05751232	Adler et al. 2017	258/512	512	human	unknown	Israel	KPC-3
3	SRR4198670	25	PRJNA341927	SAMN05751241	Adler et al. 2017	258/512	512	human	unknown	Israel	KPC-3
3	SRR4198671	1912	PRJNA341927	SAMN05751334	Adler et al. 2017	258/512	512	human	unknown	Israel	KPC-3
3	SRR4198672	1914	PRJNA341927	SAMN05751335	Adler et al. 2017	258/512	512	human	unknown	Israel	KPC-3
3	SRR4198674	1917	PRJNA341927	SAMN05751337	Adler et al. 2017	258/512	512	human	unknown	Israel	KPC-3
3	SRR4198675	1918	PRJNA341927	SAMN05751338	Adler et al. 2017	258/512	512	human	unknown	Israel	KPC-3
3	SRR4198677	1920	PRJNA341927	SAMN05751340	Adler et al. 2017	258/512	512	human	unknown	Israel	KPC-3
3	SRR4198678	1921	PRJNA341927	SAMN05751341	Adler et al. 2017	258/512	512	human	unknown	Israel	KPC-3
3	SRR4198679	1922	PRJNA341927	SAMN05751342	Adler et al. 2017	258/512	512	human	unknown	Israel	KPC-3
3	SRR4198680	1923	PRJNA341927	SAMN05751343	Adler et al. 2017	258/512	512	human	unknown	Israel	KPC-3
3	SRR4198681	26	PRJNA341927	SAMN05751242	Adler et al. 2017	258/512	512	human	unknown	Israel	KPC-3
3	SRR4198682	1924	PRJNA341927	SAMN05751344	Adler et al. 2017	258/512	512	human	unknown	Israel	KPC-3
3	SRR4198684	1983	PRJNA341927	SAMN05751346	Adler et al. 2017	258/512	512	human	unknown	Israel	KPC-3
3	SRR4198685	1992	PRJNA341927	SAMN05751347	Adler et al. 2017	258/512	512	human	unknown	Israel	KPC-3
3	SRR4198686	1993	PRJNA341927	SAMN05751348	Adler et al. 2017	258/512	512	human	unknown	Israel	KPC-3
3	SRR4198687	1995	PRJNA341927	SAMN05751349	Adler et al. 2017	258/512	512	human	unknown	Israel	KPC-3
3	SRR4198688	1996	PRJNA341927	SAMN05751350	Adler et al. 2017	258/512	512	human	unknown	Israel	KPC-3
3	SRR4198692	27	PRJNA341927	SAMN05751243	Adler et al. 2017	258/512	512	human	unknown	Israel	KPC-3
3	SRR4198695	2001	PRJNA341927	SAMN05751355	Adler et al. 2017	258/512	512	human	unknown	Israel	KPC-3
3	SRR4198696	2440	PRJNA341927	SAMN05751356	Adler et al. 2017	258/512	512	human	unknown	Israel	KPC-3
3	SRR4198697	2442	PRJNA341927	SAMN05751357	Adler et al. 2017	258/512	512	human	unknown	Israel	KPC-3
3	SRR4198698	2443	PRJNA341927	SAMN05751358	Adler et al. 2017	258/512	512	human	unknown	Israel	KPC-3
3	SRR4198699	2444	PRJNA341927	SAMN05751359	Adler et al. 2017	258/512	512	human	unknown	Israel	KPC-3
3	SRR4198700	2445	PRJNA341927	SAMN05751360	Adler et al. 2017	258/512	512	human	unknown	Israel	KPC-3
3	SRR4198702	2447	PRJNA341927	SAMN05751362	Adler et al. 2017	258/512	512	human	unknown	Israel	KPC-3
3	SRR4198703	2448	PRJNA341927	SAMN05751363	Adler et al. 2017	258/512	512	human	unknown	Israel	KPC-3
3	SRR4198705	2449	PRJNA341927	SAMN05751364	Adler et al. 2017	258/512	512	human	unknown	Israel	KPC-3
3	SRR4198711	180-1	PRJNA341927	SAMN05751370	Adler et al. 2017	258/512	512	human	unknown	Israel	KPC-3
3	SRR4198713	189-1	PRJNA341927	SAMN05751372	Adler et al. 2017	258/512	512	human	unknown	Israel	KPC-3
3	SRR4198714	193-1	PRJNA341927	SAMN05751373	Adler et al. 2017	258/512	512	human	unknown	Israel	KPC-3
3	SRR4198719	126	PRJNA341927	SAMN05751377	Adler et al. 2017	258/512	512	human	unknown	Israel	KPC-3
3	SRR4198722	129	PRJNA341927	SAMN05751380	Adler et al. 2017	258/512	512	human	unknown	Israel	KPC-3
3	SRR4198724	131	PRJNA341927	SAMN05751382	Adler et al. 2017	258/512	512	human	unknown	Israel	KPC-3
3	SRR4198725	206	PRJNA341927	SAMN05751383	Adler et al. 2017	258/512	512	human	unknown	Israel	KPC-3
3	SRR4198726	39	PRJNA341927	SAMN05751246	Adler et al. 2017	258/512	512	human	unknown	Israel	KPC-3
3	SRR4198727	208	PRJNA341927	SAMN05751384	Adler et al. 2017	258/512	512	human	unknown	Israel	KPC-3
3	SRR4198728	210	PRJNA341927	SAMN05751385	Adler et al. 2017	258/512	512	human	unknown	Israel	KPC-3
3	SRR4198729	211	PRJNA341927	SAMN05751386	Adler et al. 2017	258/512	512	human	unknown	Israel	KPC-3
3	SRR4198730	213	PRJNA341927	SAMN05751387	Adler et al. 2017	258/512	512	human	unknown	Israel	KPC-3
3	SRR4198731	215	PRJNA341927	SAMN05751388	Adler et al. 2017	258/512	512	human	unknown	Israel	KPC-3
3	SRR4198732	217	PRJNA341927	SAMN05751389	Adler et al. 2017	258/512	512	human	unknown	Israel	KPC-3
3	SRR4198733	220	PRJNA341927	SAMN05751390	Adler et al. 2017	258/512	512	human	unknown	Israel	KPC-3
3	SRR4198734	221	PRJNA341927	SAMN05751391	Adler et al. 2017	258/512	512	human	unknown	Israel	KPC-3
3	SRR4198735	222	PRJNA341927	SAMN05751392	Adler et al. 2017	258/512	512	human	unknown	Israel	KPC-3
3	SRR4198736	223	PRJNA341927	SAMN05751393	Adler et al. 2017	258/512	512	human	unknown	Israel	KPC-3
3	SRR4198739	58	PRJNA341927	SAMN05751395	Adler et al. 2017	258/512	512	human	unknown	Israel	KPC-3
3	SRR4198740	59	PRJNA341927	SAMN05751396	Adler et al. 2017	258/512	512	human	unknown	Israel	KPC-3
3	SRR4198741	60	PRJNA341927	SAMN05751397	Adler et al. 2017	258/512	512	human	unknown	Israel	KPC-3
3	SRR4198742	61	PRJNA341927	SAMN05751398	Adler et al. 2017	258/512	512	human	unknown	Israel	KPC-3
3	SRR4198743	63	PRJNA341927	SAMN05751399	Adler et al. 2017	258/512	512	human	unknown	Israel	KPC-3
3	SRR4198744	71	PRJNA341927	SAMN05751400	Adler et al. 2017	258/512	512	human	unknown	Israel	KPC-3
3	SRR4198746	75	PRJNA341927	SAMN05751402	Adler et al. 2017	258/512	512	human	unknown	Israel	KPC-3
3	SRR4198747	76	PRJNA341927	SAMN05751403	Adler et al. 2017	258/512	512	human	unknown	Israel	KPC-3
3	SRR4198749	77	PRJNA341927	SAMN05751404	Adler et al. 2017	258/512	512	human	unknown	Israel	KPC-3
3	SRR4198750	78	PRJNA341927	SAMN05751405	Adler et al. 2017	258/512	512	human	unknown	Israel	KPC-3
3	SRR4198751	79	PRJNA341927	SAMN05751406	Adler et al. 2017	258/512	512	human	unknown	Israel	KPC-3
3	SRR4198752	80	PRJNA341927	SAMN05751407	Adler et al. 2017	258/512	512	human	unknown	Israel	KPC-3
3	SRR4198754	130	PRJNA341927	SAMN05751409	Adler et al. 2017	258/512	512	human	unknown	Israel	KPC-3
3	SRR4198755	131	PRJNA341927	SAMN05751410	Adler et al. 2017	258/512	512	human	unknown	Israel	KPC-3
3	SRR4198756	132	PRJNA341927	SAMN05751411	Adler et al. 2017	258/512	512	human	unknown	Israel	KPC-3
3	SRR4198757	133	PRJNA341927	SAMN05751412	Adler et al. 2017	258/512	512	human	unknown	Israel	KPC-3
3	SRR4198759	43	PRJNA341927	SAMN05751249	Adler et al. 2017	258/512	512	human	unknown	Israel	KPC-3
3	SRR4198760	135	PRJNA341927	SAMN05751414	Adler et al. 2017	258/512	512	human	unknown	Israel	KPC-3
3	SRR4198761	136	PRJNA341927	SAMN05751415	Adler et al. 2017	258/512	512	human	unknown	Israel	KPC-3
3	SRR4198763	138	PRJNA341927	SAMN05751417	Adler et al. 2017	258/512	512	human	unknown	Israel	KPC-3
3	SRR4198765	140	PRJNA341927	SAMN05751419	Adler et al. 2017	258/512	512	human	unknown	Israel	KPC-3
3	SRR4198766	141	PRJNA341927	SAMN05751420	Adler et al. 2017	258/512	512	human	unknown	Israel	KPC-3
3	SRR4198767	142	PRJNA341927	SAMN05751421	Adler et al. 2017	258/512	512	human	unknown	Israel	KPC-3
3	SRR4198768	143	PRJNA341927	SAMN05751422	Adler et al. 2017	258/512	512	human	unknown	Israel	KPC-3
3	SRR4198769	144	PRJNA341927	SAMN05751423	Adler et al. 2017	258/512	512	human	unknown	Israel	KPC-3
3	SRR4198771	145	PRJNA341927	SAMN05751424	Adler et al. 2017	258/512	512	human	unknown	Israel	KPC-3
3	SRR4198772	146	PRJNA341927	SAMN05751425	Adler et al. 2017	258/512	512	human	unknown	Israel	KPC-3
3	SRR4198773	147	PRJNA341927	SAMN05751426	Adler et al. 2017	258/512	512	human	unknown	Israel	KPC-3
3	SRR4198774	148	PRJNA341927	SAMN05751427	Adler et al. 2017	258/512	512	human	unknown	Israel	KPC-3
3	SRR4198775	163	PRJNA341927	SAMN05751428	Adler et al. 2017	258/512	512	human	unknown	Israel	KPC-3
3	SRR4198776	164	PRJNA341927	SAMN05751429	Adler et al. 2017	258/512	512	human	unknown	Israel	KPC-3
3	SRR4198777	166	PRJNA341927	SAMN05751430	Adler et al. 2017	258/512	512	human	unknown	Israel	KPC-3
3	SRR4198778	167	PRJNA341927	SAMN05751431	Adler et al. 2017	258/512	512	human	unknown	Israel	KPC-3
3	SRR4198779	170	PRJNA341927	SAMN05751432	Adler et al. 2017	258/512	512	human	unknown	Israel	KPC-3
3	SRR4198780	172	PRJNA341927	SAMN05751433	Adler et al. 2017	258/512	512	human	unknown	Israel	KPC-3
3	SRR4198781	17	PRJNA341927	SAMN05751233	Adler et al. 2017	258/512	512	human	unknown	Israel	KPC-3
3	SRR4198783	46	PRJNA341927	SAMN05751251	Adler et al. 2017	258/512	512	human	unknown	Israel	KPC-3
3	SRR4198785	177	PRJNA341927	SAMN05751435	Adler et al. 2017	258/512	512	human	unknown	Israel	KPC-3
3	SRR4198786	178	PRJNA341927	SAMN05751436	Adler et al. 2017	258/512	512	human	unknown	Israel	KPC-3
3	SRR4198787	179	PRJNA341927	SAMN05751437	Adler et al. 2017	258/512	512	human	unknown	Israel	KPC-3
3	SRR4198788	180	PRJNA341927	SAMN05751438	Adler et al. 2017	258/512	512	human	unknown	Israel	KPC-3
3	SRR4198791	32	PRJNA341927	SAMN05751441	Adler et al. 2017	258/512	512	human	unknown	Israel	KPC-3
3	SRR4198794	47	PRJNA341927	SAMN05751252	Adler et al. 2017	258/512	512	human	unknown	Israel	KPC-3
3	SRR4198795	37	PRJNA341927	SAMN05751444	Adler et al. 2017	258/512	512	human	unknown	Israel	KPC-3
3	SRR4198796	38	PRJNA341927	SAMN05751445	Adler et al. 2017	258/512	512	human	unknown	Israel	KPC-3
3	SRR4198797	40	PRJNA341927	SAMN05751446	Adler et al. 2017	258/512	512	human	unknown	Israel	KPC-3
3	SRR4198798	41	PRJNA341927	SAMN05751447	Adler et al. 2017	258/512	512	human	unknown	Israel	KPC-3
3	SRR4198799	42	PRJNA341927	SAMN05751448	Adler et al. 2017	258/512	512	human	unknown	Israel	KPC-3
3	SRR4198800	43	PRJNA341927	SAMN05751449	Adler et al. 2017	258/512	512	human	unknown	Israel	KPC-3
3	SRR4198801	44	PRJNA341927	SAMN05751450	Adler et al. 2017	258/512	512	human	unknown	Israel	KPC-3
3	SRR4198802	45	PRJNA341927	SAMN05751451	Adler et al. 2017	258/512	512	human	unknown	Israel	KPC-3
3	SRR4198803	46	PRJNA341927	SAMN05751452	Adler et al. 2017	258/512	512	human	unknown	Israel	KPC-3
3	SRR4198804	47	PRJNA341927	SAMN05751453	Adler et al. 2017	258/512	512	human	unknown	Israel	KPC-3
3	SRR4198806	1941	PRJNA341927	SAMN05751454	Adler et al. 2017	258/512	512	human	unknown	Israel	KPC-3
3	SRR4198807	1942	PRJNA341927	SAMN05751455	Adler et al. 2017	258/512	512	human	unknown	Israel	KPC-3
3	SRR4198808	1943	PRJNA341927	SAMN05751456	Adler et al. 2017	258/512	512	human	unknown	Israel	KPC-3
3	SRR4198809	1946	PRJNA341927	SAMN05751457	Adler et al. 2017	258/512	512	human	unknown	Israel	KPC-3
3	SRR4198810	1949	PRJNA341927	SAMN05751458	Adler et al. 2017	258/512	512	human	unknown	Israel	KPC-3
3	SRR4198811	1950	PRJNA341927	SAMN05751459	Adler et al. 2017	258/512	512	human	unknown	Israel	KPC-3
3	SRR4198812	1951	PRJNA341927	SAMN05751460	Adler et al. 2017	258/512	512	human	unknown	Israel	KPC-3
3	SRR4198813	1952	PRJNA341927	SAMN05751461	Adler et al. 2017	258/512	512	human	unknown	Israel	KPC-3
3	SRR4198814	1954	PRJNA341927	SAMN05751462	Adler et al. 2017	258/512	512	human	unknown	Israel	KPC-3
3	SRR4198815	2228	PRJNA341927	SAMN05751463	Adler et al. 2017	258/512	512	human	unknown	Israel	KPC-3
3	SRR4198817	2229	PRJNA341927	SAMN05751464	Adler et al. 2017	258/512	512	human	unknown	Israel	KPC-3
3	SRR4198818	2230	PRJNA341927	SAMN05751465	Adler et al. 2017	258/512	512	human	unknown	Israel	KPC-3
3	SRR4198819	2231	PRJNA341927	SAMN05751466	Adler et al. 2017	258/512	512	human	unknown	Israel	KPC-3
3	SRR4198820	2232	PRJNA341927	SAMN05751467	Adler et al. 2017	258/512	512	human	unknown	Israel	KPC-3
3	SRR4198821	2233	PRJNA341927	SAMN05751468	Adler et al. 2017	258/512	512	human	unknown	Israel	KPC-3
3	SRR4198822	2563	PRJNA341927	SAMN05751469	Adler et al. 2017	258/512	512	human	unknown	Israel	KPC-3
3	SRR4198823	2564	PRJNA341927	SAMN05751470	Adler et al. 2017	258/512	512	human	unknown	Israel	KPC-3
3	SRR4198825	99-288	PRJNA341927	SAMN05751472	Adler et al. 2017	258/512	512	human	unknown	Israel	KPC-3
3	SRR4198826	99-315	PRJNA341927	SAMN05751473	Adler et al. 2017	258/512	512	human	unknown	Israel	KPC-3
3	SRR4198834	18	PRJNA341927	SAMN05751234	Adler et al. 2017	258/512	512	human	unknown	Israel	KPC-3
3	SRR4198835	97	PRJNA341927	SAMN05751261	Adler et al. 2017	258/512	512	human	unknown	Israel	KPC-3
3	SRR4198836	98	PRJNA341927	SAMN05751262	Adler et al. 2017	258/512	512	human	unknown	Israel	KPC-3
3	SRR4198837	100	PRJNA341927	SAMN05751263	Adler et al. 2017	258/512	512	human	unknown	Israel	KPC-3
3	SRR4198838	101	PRJNA341927	SAMN05751264	Adler et al. 2017	258/512	512	human	unknown	Israel	KPC-3
3	SRR4198839	102	PRJNA341927	SAMN05751265	Adler et al. 2017	258/512	512	human	unknown	Israel	KPC-3
3	SRR4198840	104	PRJNA341927	SAMN05751266	Adler et al. 2017	258/512	512	human	unknown	Israel	KPC-3
3	SRR4198841	105	PRJNA341927	SAMN05751267	Adler et al. 2017	258/512	512	human	unknown	Israel	KPC-3
3	SRR4198842	108	PRJNA341927	SAMN05751269	Adler et al. 2017	258/512	512	human	unknown	Israel	KPC-3
3	SRR4198843	109	PRJNA341927	SAMN05751270	Adler et al. 2017	258/512	512	human	unknown	Israel	KPC-3
3	SRR4198845	19	PRJNA341927	SAMN05751235	Adler et al. 2017	258/512	512	human	unknown	Israel	KPC-3
3	SRR4198851	153	PRJNA341927	SAMN05751278	Adler et al. 2017	258/512	512	human	unknown	Israel	KPC-3
3	SRR4198852	154	PRJNA341927	SAMN05751279	Adler et al. 2017	258/512	512	human	unknown	Israel	KPC-3
3	SRR4198853	155	PRJNA341927	SAMN05751280	Adler et al. 2017	258/512	512	human	unknown	Israel	KPC-3
3	SRR4198854	156	PRJNA341927	SAMN05751281	Adler et al. 2017	258/512	512	human	unknown	Israel	KPC-3
3	SRR4198857	159	PRJNA341927	SAMN05751283	Adler et al. 2017	258/512	512	human	unknown	Israel	KPC-3
3	SRR4198861	184	PRJNA341927	SAMN05751287	Adler et al. 2017	258/512	512	human	unknown	Israel	KPC-3
3	SRR4198862	185	PRJNA341927	SAMN05751288	Adler et al. 2017	258/512	512	human	unknown	Israel	KPC-3
3	SRR4198863	187	PRJNA341927	SAMN05751289	Adler et al. 2017	258/512	512	human	unknown	Israel	KPC-3
3	SRR4198864	188	PRJNA341927	SAMN05751290	Adler et al. 2017	258/512	512	human	unknown	Israel	KPC-3
3	SRR4198865	189	PRJNA341927	SAMN05751291	Adler et al. 2017	258/512	512	human	unknown	Israel	KPC-3
3	SRR4198866	190	PRJNA341927	SAMN05751292	Adler et al. 2017	258/512	512	human	unknown	Israel	KPC-3
3	SRR4198867	21	PRJNA341927	SAMN05751237	Adler et al. 2017	258/512	512	human	unknown	Israel	KPC-3
3	SRR4198868	191	PRJNA341927	SAMN05751293	Adler et al. 2017	258/512	512	human	unknown	Israel	KPC-3
3	SRR4198869	192	PRJNA341927	SAMN05751294	Adler et al. 2017	258/512	512	human	unknown	Israel	KPC-3
3	SRR4198870	193	PRJNA341927	SAMN05751295	Adler et al. 2017	258/512	512	human	unknown	Israel	KPC-3
3	SRR4198871	194	PRJNA341927	SAMN05751296	Adler et al. 2017	258/512	512	human	unknown	Israel	KPC-3
3	SRR4198872	195	PRJNA341927	SAMN05751297	Adler et al. 2017	258/512	512	human	unknown	Israel	KPC-3
3	SRR4198873	196	PRJNA341927	SAMN05751298	Adler et al. 2017	258/512	512	human	unknown	Israel	KPC-3
3	SRR4198874	197	PRJNA341927	SAMN05751299	Adler et al. 2017	258/512	512	human	unknown	Israel	KPC-3
3	SRR4198875	198	PRJNA341927	SAMN05751300	Adler et al. 2017	258/512	512	human	unknown	Israel	KPC-3
3	SRR4198876	199	PRJNA341927	SAMN05751301	Adler et al. 2017	258/512	512	human	unknown	Israel	KPC-3
3	SRR4198879	201	PRJNA341927	SAMN05751303	Adler et al. 2017	258/512	512	human	unknown	Israel	KPC-3
3	SRR4198880	202	PRJNA341927	SAMN05751304	Adler et al. 2017	258/512	512	human	unknown	Israel	KPC-3
3	SRR4198881	203	PRJNA341927	SAMN05751305	Adler et al. 2017	258/512	512	human	unknown	Israel	KPC-3
3	SRR4198882	204	PRJNA341927	SAMN05751306	Adler et al. 2017	258/512	512	human	unknown	Israel	KPC-3
3	SRR4198883	205	PRJNA341927	SAMN05751307	Adler et al. 2017	258/512	512	human	unknown	Israel	KPC-3
3	SRR4198884	206	PRJNA341927	SAMN05751308	Adler et al. 2017	258/512	512	human	unknown	Israel	KPC-3
3	SRR4198886	208	PRJNA341927	SAMN05751310	Adler et al. 2017	258/512	512	human	unknown	Israel	KPC-3
3	SRR4198887	210	PRJNA341927	SAMN05751311	Adler et al. 2017	258/512	512	human	unknown	Israel	KPC-3
3	SRR4198888	211	PRJNA341927	SAMN05751312	Adler et al. 2017	258/512	512	human	unknown	Israel	KPC-3
3	SRR4198889	23	PRJNA341927	SAMN05751239	Adler et al. 2017	258/512	512	human	unknown	Israel	KPC-3
3	SRR4198890	212	PRJNA341927	SAMN05751313	Adler et al. 2017	258/512	512	human	unknown	Israel	KPC-3
3	SRR4198891	213	PRJNA341927	SAMN05751314	Adler et al. 2017	258/512	512	human	unknown	Israel	KPC-3
3	SRR4198893	215	PRJNA341927	SAMN05751316	Adler et al. 2017	258/512	512	human	unknown	Israel	KPC-3
3	SRR4198894	230	PRJNA341927	SAMN05751317	Adler et al. 2017	258/512	512	human	unknown	Israel	KPC-3
3	SRR4198895	231	PRJNA341927	SAMN05751318	Adler et al. 2017	258/512	512	human	unknown	Israel	KPC-3
3	SRR4198896	232	PRJNA341927	SAMN05751319	Adler et al. 2017	258/512	512	human	unknown	Israel	KPC-3
3	SRR4198897	233	PRJNA341927	SAMN05751320	Adler et al. 2017	258/512	512	human	unknown	Israel	KPC-3
3	SRR4198900	24	PRJNA341927	SAMN05751240	Adler et al. 2017	258/512	512	human	unknown	Israel	KPC-3
3	SRR4198909	1910	PRJNA341927	SAMN05751332	Adler et al. 2017	258/512	512	human	unknown	Israel	KPC-3
3	SRR4198910	1911	PRJNA341927	SAMN05751333	Adler et al. 2017	258/512	512	human	unknown	Israel	KPC-3
3	SRR4198689	1997	PRJNA341927	SAMN05751351	Adler et al. 2017	258/512	868	human	unknown	Israel	KPC-3
3	SRR4198690	1998	PRJNA341927	SAMN05751352	Adler et al. 2017	258/512	868	human	unknown	Israel	KPC-3
3	SRR4198691	1999	PRJNA341927	SAMN05751353	Adler et al. 2017	258/512	868	human	unknown	Israel	KPC-3
3	SRR4198693	2000	PRJNA341927	SAMN05751354	Adler et al. 2017	258/512	868	human	unknown	Israel	KPC-3
3	KP04C62	KP04C62	PRJNA341925	SAMN04961293	Arena et al. 2017	258/512	512	human	Blood	Italy	KPC-3
3	SRR1561211	Canada-2009a	PRJNA252957	SAMN02927721	Bowers et al. 2015	258/512	512	human	unknown	Canada	KPC-3
3	SRR1561215	Colombia-2009a	PRJNA252957	SAMN02927725	Bowers et al. 2015	258/512	258	human	unknown	Colombia	KPC-3
3	SRR1561216	Colombia-2009b	PRJNA252957	SAMN02927726	Bowers et al. 2015	258/512	258	human	unknown	Colombia	KPC-3
3	SRR1561235	Israel-2007a	PRJNA252957	SAMN02927745	Bowers et al. 2015	258/512	512	human	unknown	Israel	KPC-3
3	SRR1561239	Italy-2008	PRJNA252957	SAMN02927749	Bowers et al. 2015	258/512	258	human	unknown	Italy	KPC-3
3	SRR1561244	Italy-Palermo-2008	PRJNA252957	SAMN02927754	Bowers et al. 2015	258/512	258	human	unknown	Italy	KPC-3
3	SRR1561245	Italy-Palermo-2009a	PRJNA252957	SAMN02927755	Bowers et al. 2015	258/512	258	human	unknown	Italy	KPC-3
3	SRR1561246	Italy-Palermo-2009b	PRJNA252957	SAMN02927756	Bowers et al. 2015	258/512	258	human	unknown	Italy	KPC-3
3	SRR1561247	Italy-Palermo-2009c	PRJNA252957	SAMN02927757	Bowers et al. 2015	258/512	258	human	unknown	Italy	KPC-3
3	SRR1561248	Italy-Palermo-2009d	PRJNA252957	SAMN02927758	Bowers et al. 2015	258/512	258	human	unknown	Italy	KPC-3
3	SRR1561249	Italy-Palermo-2009e	PRJNA252957	SAMN02927759	Bowers et al. 2015	258/512	258	human	unknown	Italy	KPC-3
3	SRR1561251	Italy-Palermo-2009g	PRJNA252957	SAMN02927761	Bowers et al. 2015	258/512	258	human	unknown	Italy	KPC-3
3	SRR1561252	Italy-Palermo-2009h	PRJNA252957	SAMN02927762	Bowers et al. 2015	258/512	258	human	unknown	Italy	KPC-3
3	SRR1561253	Italy-Palermo-2009i	PRJNA252957	SAMN02927763	Bowers et al. 2015	258/512	258	human	unknown	Italy	KPC-3
3	SRR1561254	Italy-Palermo-2009j	PRJNA252957	SAMN02927764	Bowers et al. 2015	258/512	258	human	unknown	Italy	KPC-3
3	SRR1561255	Italy-Palermo-2009k	PRJNA252957	SAMN02927765	Bowers et al. 2015	258/512	258	human	unknown	Italy	KPC-3
3	SRR1561256	Italy-Palermo-2009l	PRJNA252957	SAMN02927766	Bowers et al. 2015	258/512	258	human	unknown	Italy	KPC-3
3	SRR1561257	Italy-Palermo-2010a	PRJNA252957	SAMN02927767	Bowers et al. 2015	258/512	258	human	unknown	Italy	KPC-3
3	SRR1561258	Italy-Palermo-2010b	PRJNA252957	SAMN02927768	Bowers et al. 2015	258/512	258	human	unknown	Italy	KPC-3
3	SRR1561259	Italy-Palermo-2010c	PRJNA252957	SAMN02927769	Bowers et al. 2015	258/512	258	human	unknown	Italy	KPC-3
3	SRR1561260	Italy-Palermo-2010d	PRJNA252957	SAMN02927770	Bowers et al. 2015	258/512	258	human	unknown	Italy	KPC-3
3	SRR1561261	Italy-Palermo-2010e	PRJNA252957	SAMN02927771	Bowers et al. 2015	258/512	258	human	unknown	Italy	KPC-3
3	SRR1561262	Italy-Palermo-2011a	PRJNA252957	SAMN02927772	Bowers et al. 2015	258/512	258	human	unknown	Italy	KPC-3
3	SRR1561263	Italy-Palermo-2011b	PRJNA252957	SAMN02927773	Bowers et al. 2015	258/512	258	human	unknown	Italy	KPC-3
3	SRR1561264	Italy-Palermo-2011c	PRJNA252957	SAMN02927774	Bowers et al. 2015	258/512	258	human	unknown	Italy	KPC-3
3	SRR1561265	Italy-Palermo-2011d	PRJNA252957	SAMN02927775	Bowers et al. 2015	258/512	258	human	unknown	Italy	KPC-3
3	SRR1561266	Italy-Palermo-2011e	PRJNA252957	SAMN02927776	Bowers et al. 2015	258/512	258	human	unknown	Italy	KPC-3
3	SRR1561267	Italy-Palermo-2011f	PRJNA252957	SAMN02927777	Bowers et al. 2015	258/512	258	human	unknown	Italy	KPC-3
3	SRR1561268	Italy-Palermo-2011g	PRJNA252957	SAMN02927778	Bowers et al. 2015	258/512	258	human	unknown	Italy	KPC-3
3	SRR1561269	Italy-Palermo-2011h	PRJNA252957	SAMN02927779	Bowers et al. 2015	258/512	258	human	unknown	Italy	KPC-3
3	SRR1561270	Italy-Palermo-2011i	PRJNA252957	SAMN02927780	Bowers et al. 2015	258/512	258	human	unknown	Italy	KPC-3
3	SRR1561271	Italy-Palermo-2011j	PRJNA252957	SAMN02927781	Bowers et al. 2015	258/512	258	human	unknown	Italy	KPC-3
3	SRR1561243	Italy-2011c	PRJNA252957	SAMN02927753	Bowers et al. 2015	258/512	512	human	unknown	Italy	KPC-3
3	SRR1561276	Poland-2008	PRJNA252957	SAMN02927786	Bowers et al. 2015	258/512	258	human	unknown	Poland	KPC-3
3	SRR1561293	US-AZ-2006a	PRJNA252957	SAMN02927803	Bowers et al. 2015	258/512	258	human	unknown	USA	KPC-3
3	SRR1561294	US-AZ-2006b	PRJNA252957	SAMN02927804	Bowers et al. 2015	258/512	258	human	unknown	USA	KPC-3
3	SRR1561301	US-CO-2007	PRJNA252957	SAMN02927811	Bowers et al. 2015	258/512	258	human	unknown	USA	KPC-3
3	SRR1561302	US-DE-2006	PRJNA252957	SAMN02927812	Bowers et al. 2015	258/512	258	human	unknown	USA	KPC-3
3	SRR1561309	US-GA-2009a	PRJNA252957	SAMN02927819	Bowers et al. 2015	258/512	258	human	unknown	USA	KPC-3
3	SRR1561312	US-GA-2009d	PRJNA252957	SAMN02927822	Bowers et al. 2015	258/512	258	human	unknown	USA	KPC-3
3	SRR1561313	US-IL-2008a	PRJNA252957	SAMN02927823	Bowers et al. 2015	258/512	258	human	unknown	USA	KPC-3
3	SRR1561315	US-IL-2009a	PRJNA252957	SAMN02927825	Bowers et al. 2015	258/512	258	human	unknown	USA	KPC-3
3	SRR1561316	US-IL-2009b	PRJNA252957	SAMN02927826	Bowers et al. 2015	258/512	258	human	unknown	USA	KPC-3
3	SRR1561325	US-ND-2011	PRJNA252957	SAMN02927835	Bowers et al. 2015	258/512	258	human	unknown	USA	KPC-3
3	SRR1561326	US-NH-2008	PRJNA252957	SAMN02927836	Bowers et al. 2015	258/512	258	human	unknown	USA	KPC-3
3	SRR1561327	US-NJ-2003	PRJNA252957	SAMN02927837	Bowers et al. 2015	258/512	258	human	unknown	USA	KPC-3
3	SRR1561328	US-NJ-2004a	PRJNA252957	SAMN02927838	Bowers et al. 2015	258/512	258	human	unknown	USA	KPC-3
3	SRR1561329	US-NJ-2004b	PRJNA252957	SAMN02927839	Bowers et al. 2015	258/512	258	human	unknown	USA	KPC-3
3	SRR1561330	US-NJ-2005	PRJNA252957	SAMN02927840	Bowers et al. 2015	258/512	258	human	unknown	USA	KPC-3
3	SRR1561331	US-NJ-2006	PRJNA252957	SAMN02927841	Bowers et al. 2015	258/512	258	human	unknown	USA	KPC-3
3	SRR1561333	US-NJ-2007b	PRJNA252957	SAMN02927843	Bowers et al. 2015	258/512	258	human	unknown	USA	KPC-3
3	SRR1561334	US-NM-2007	PRJNA252957	SAMN02927844	Bowers et al. 2015	258/512	258	human	unknown	USA	KPC-3
3	SRR1561336	US-NY-2004b	PRJNA252957	SAMN02927846	Bowers et al. 2015	258/512	258	human	unknown	USA	KPC-3
3	SRR1561345	US-NY-2009c	PRJNA252957	SAMN02927855	Bowers et al. 2015	258/512	258	human	unknown	USA	KPC-3
3	SRR1561346	US-NY-2010	PRJNA252957	SAMN02927856	Bowers et al. 2015	258/512	258	human	unknown	USA	KPC-3
3	SRR1561349	US-PA-2005a	PRJNA252957	SAMN02927859	Bowers et al. 2015	258/512	258	human	unknown	USA	KPC-3
3	SRR1561350	US-PA-2005b	PRJNA252957	SAMN02927860	Bowers et al. 2015	258/512	258	human	unknown	USA	KPC-3
3	SRR1561352	US-PA-2008	PRJNA252957	SAMN02927862	Bowers et al. 2015	258/512	258	human	unknown	USA	KPC-3
3	SRR1561354	US-PA-2011b	PRJNA252957	SAMN02927864	Bowers et al. 2015	258/512	258	human	unknown	USA	KPC-3
3	SRR1561363	US-WV-2011a	PRJNA252957	SAMN02927873	Bowers et al. 2015	258/512	258	human	unknown	USA	KPC-3
3	SRR1561364	US-WV-2011b	PRJNA252957	SAMN02927874	Bowers et al. 2015	258/512	258	human	unknown	USA	KPC-3
3	KKBO1_L003	KKBO-1	PRJNA214751	SAMN02314416	Cannatelli et al. 2013	258/512	258	human	Blood	Italy	KPC-3
3	KPB1_L006	KPB1	PRJNA194107	SAMN02666509	Cannatelli et al. 2014	258/512	512	human	Pleural fluid	Italy	KPC-3
3	SRR850898	BIDMC 1	PRJNA202001	SAMN02138620	Cerquiera et al. 2017	258/512	258	human	Bone tissue, toe	USA	KPC-3
3	SRR850867	BIDMC 10	PRJNA202012	SAMN02138631	Cerquiera et al. 2017	258/512	258	human	Foot culture	USA	KPC-3
3	SRR850871	BIDMC 12A	PRJNA202014	SAMN02138633	Cerquiera et al. 2017	258/512	258	human	Sputum	USA	KPC-3
3	SRR960874	BIDMC 12B	PRJNA202015	SAMN02138634	Cerquiera et al. 2017	258/512	258	human	Blood culture	USA	KPC-3
3	SRR1185109	BIDMC 12C	PRJNA202016	SAMN02138635	Cerquiera et al. 2017	258/512	258	human	Endotrachael	USA	KPC-3
3	SRR850877	BIDMC 13	PRJNA202017	SAMN02138636	Cerquiera et al. 2017	258/512	258	human	Blood culture	USA	KPC-3
3	SRR850882	BIDMC 14	PRJNA202018	SAMN02138637	Cerquiera et al. 2017	258/512	258	human	Urine	USA	KPC-3
3	SRR850920	BIDMC 2A	PRJNA202002	SAMN02138621	Cerquiera et al. 2017	258/512	258	human	Blood culture	USA	KPC-3
3	SRR850923	BIDMC 32	PRJNA202043	SAMN02138662	Cerquiera et al. 2017	258/512	258	human	Abscess	USA	KPC-3
3	SRR850951	BIDMC 4	PRJNA202005	SAMN02138624	Cerquiera et al. 2017	258/512	258	human	Tissue, abdomen	USA	KPC-3
3	SRR1010936	BIDMC 42A	PRJNA219247	SAMN02356579	Cerquiera et al. 2017	258/512	258	human	Blood culture	USA	KPC-3
3	SRR1010897	BIDMC 42B	PRJNA219248	SAMN02356580	Cerquiera et al. 2017	258/512	258	human	Blood culture	USA	KPC-3
3	SRR850953	BIDMC 5	PRJNA202006	SAMN02138625	Cerquiera et al. 2017	258/512	258	human	Blood culture	USA	KPC-3
3	SRR1180896	BIDMC 54	PRJNA234142	SAMN02581275	Cerquiera et al. 2017	258/512	258	human	Urine	USA	KPC-3
3	SRR850955	BIDMC 7A	PRJNA202008	SAMN02138627	Cerquiera et al. 2017	258/512	258	human	Urine	USA	KPC-3
3	SRR850957	BIDMC 7B	PRJNA202009	SAMN02138628	Cerquiera et al. 2017	258/512	258	human	Urine	USA	KPC-3
3	SRR850973	BWH 36	PRJNA201974	SAMN02138599	Cerquiera et al. 2017	258/512	258	human	Bronchoalveolar lavage	USA	KPC-3
3	SRR1180715	BWH 47	PRJNA234168	SAMN02581301	Cerquiera et al. 2017	258/512	258	human	Tissue	USA	KPC-3
3	SRR1180838	MGH 73	PRJNA234113	SAMN02581246	Cerquiera et al. 2017	258/512	258	human	Wound, deep sinus	USA	KPC-3
3	SRR1010932	UCI 33	PRJNA219283	SAMN02356613	Cerquiera et al. 2017	258/512	258	human	Urine	USA	KPC-3
3	SRR1010938	UCI 37	PRJNA219287	SAMN02356617	Cerquiera et al. 2017	258/512	258	human	Urine	USA	KPC-3
3	SRR1010942	UCI 41	PRJNA219293	SAMN02356621	Cerquiera et al. 2017	258/512	258	human	Urine	USA	KPC-3
3	SRR1180740	UCI 55	PRJNA234128	SAMN02581261	Cerquiera et al. 2017	258/512	258	human	Wound	USA	KPC-3
3	SRR1180685	UCI 67	PRJNA234140	SAMN02581273	Cerquiera et al. 2017	258/512	258	human	Sputum	USA	KPC-3
3	SRR960880	UCICRE 1	PRJNA201984	SAMN02138606	Cerquiera et al. 2017	258/512	258	human	Sputum	USA	KPC-3
3	17870_2#16	EuSCAPE_AT027	PRJEB10018	SAMEA3499899	David et al., 2019	258/512	258	human	Wound Secretion	Austria	KPC-3
3	17870_2#8	EuSCAPE_AT012	PRJEB10018	SAMEA3499884	David et al., 2019	258/512	512	human	Wound Secretion	Austria	KPC-3
3	17870_2#9	EuSCAPE_AT014	PRJEB10018	SAMEA3499886	David et al., 2019	258/512	512	human	Urine	Austria	KPC-3
3	17870_3#77	EuSCAPE_AT017	PRJEB10018	SAMEA3499889	David et al., 2019	258/512	512	human	Urine	Austria	KPC-3
3	17870_3#78	EuSCAPE_AT018	PRJEB10018	SAMEA3499890	David et al., 2019	258/512	512	human	Urine	Austria	KPC-3
3	19506_1#47	EuSCAPE_BE070	PRJEB10018	SAMEA3727658	David et al., 2019	258/512	512	human	Lower Respiratory Tract Secrection	Belgium	KPC-3
3	19506_1#48	EuSCAPE_BE071	PRJEB10018	SAMEA3727659	David et al., 2019	258/512	512	human	Lower Respiratory Tract Secrection	Belgium	KPC-3
3	19506_1#50	EuSCAPE_BE073	PRJEB10018	SAMEA3727661	David et al., 2019	258/512	512	human	Lower Respiratory Tract Secrection	Belgium	KPC-3
3	19506_1#60	EuSCAPE_BE084	PRJEB10018	SAMEA3727671	David et al., 2019	258/512	512	human	Wound Secretion	Belgium	KPC-3
3	19506_1#67	EuSCAPE_BE091	PRJEB10018	SAMEA3727678	David et al., 2019	258/512	512	human	Lower Respiratory Tract Secrection	Belgium	KPC-3
3	19506_1#69	EuSCAPE_BE093	PRJEB10018	SAMEA3727680	David et al., 2019	258/512	512	human	Lower Respiratory Tract Secrection	Belgium	KPC-3
3	ERR1514919	EuSCAPE_BE098	PRJEB10018	SAMEA3727685	David et al., 2019	258/512	512	human	Urine	Belgium	KPC-3
3	18623_2#36	EuSCAPE_GR158	PRJEB10018	SAMEA3649777	David et al., 2019	258/512	258	human	Blood	Greece	KPC-3
3	18623_2#40	EuSCAPE_GR166	PRJEB10018	SAMEA3649784	David et al., 2019	258/512	258	human	Urine	Greece	KPC-3
3	18623_2#41	EuSCAPE_GR167	PRJEB10018	SAMEA3649785	David et al., 2019	258/512	258	human	Urine	Greece	KPC-3
3	18174_5#19	EuSCAPE_IL044	PRJEB10018	SAMEA3538500	David et al., 2019	258/512	258	human	Blood	Israel	KPC-3
3	18174_4#143	EuSCAPE_IL004	PRJEB10018	SAMEA3538462	David et al., 2019	258/512	512	human	Blood	Israel	KPC-3
3	18174_4#148	EuSCAPE_IL009	PRJEB10018	SAMEA3538467	David et al., 2019	258/512	512	human	Urine	Israel	KPC-3
3	18174_4#150	EuSCAPE_IL012	PRJEB10018	SAMEA3538470	David et al., 2019	258/512	512	human	Urine	Israel	KPC-3
3	18174_4#151	EuSCAPE_IL013	PRJEB10018	SAMEA3538471	David et al., 2019	258/512	512	human	Urine	Israel	KPC-3
3	18174_4#156	EuSCAPE_IL018	PRJEB10018	SAMEA3538476	David et al., 2019	258/512	512	human	Urine	Israel	KPC-3
3	18174_4#158	EuSCAPE_IL020	PRJEB10018	SAMEA3538478	David et al., 2019	258/512	512	human	Lower Respiratory Tract Secrection	Israel	KPC-3
3	18174_4#159	EuSCAPE_IL021	PRJEB10018	SAMEA3538479	David et al., 2019	258/512	512	human	Lower Respiratory Tract Secrection	Israel	KPC-3
3	18174_5#1	EuSCAPE_IL024	PRJEB10018	SAMEA3538482	David et al., 2019	258/512	512	human	Urine	Israel	KPC-3
3	18174_5#10	EuSCAPE_IL034	PRJEB10018	SAMEA3538491	David et al., 2019	258/512	512	human	Urine	Israel	KPC-3
3	18174_5#16	EuSCAPE_IL040	PRJEB10018	SAMEA3538497	David et al., 2019	258/512	512	human	Wound Secretion	Israel	KPC-3
3	18174_5#17	EuSCAPE_IL041	PRJEB10018	SAMEA3538498	David et al., 2019	258/512	512	human	Wound Secretion	Israel	KPC-3
3	18174_5#23	EuSCAPE_IL048	PRJEB10018	SAMEA3538504	David et al., 2019	258/512	512	human	Lower Respiratory Tract Secrection	Israel	KPC-3
3	18174_5#34	EuSCAPE_IL058	PRJEB10018	SAMEA3538515	David et al., 2019	258/512	512	human	Urine	Israel	KPC-3
3	18174_5#35	EuSCAPE_IL059	PRJEB10018	SAMEA3538516	David et al., 2019	258/512	512	human	Urine	Israel	KPC-3
3	18174_5#36	EuSCAPE_IL060	PRJEB10018	SAMEA3538517	David et al., 2019	258/512	512	human	Lower Respiratory Tract Secrection	Israel	KPC-3
3	18174_5#38	EuSCAPE_IL062	PRJEB10018	SAMEA3538519	David et al., 2019	258/512	512	human	Urine	Israel	KPC-3
3	18174_5#39	EuSCAPE_IL063	PRJEB10018	SAMEA3538520	David et al., 2019	258/512	512	human	Urine	Israel	KPC-3
3	18174_5#45	EuSCAPE_IL070	PRJEB10018	SAMEA3538527	David et al., 2019	258/512	512	human	Blood	Israel	KPC-3
3	18174_5#51	EuSCAPE_IL076	PRJEB10018	SAMEA3538533	David et al., 2019	258/512	512	human	Other (tissue)	Israel	KPC-3
3	18174_5#52	EuSCAPE_IL077	PRJEB10018	SAMEA3538534	David et al., 2019	258/512	512	human	Lower Respiratory Tract Secrection	Israel	KPC-3
3	18174_5#53	EuSCAPE_IL078	PRJEB10018	SAMEA3538535	David et al., 2019	258/512	512	human	Urine	Israel	KPC-3
3	18174_5#54	EuSCAPE_IL079	PRJEB10018	SAMEA3538536	David et al., 2019	258/512	512	human	Urine	Israel	KPC-3
3	18174_5#58	EuSCAPE_IL083	PRJEB10018	SAMEA3538540	David et al., 2019	258/512	512	human	Urine	Israel	KPC-3
3	18174_5#6	EuSCAPE_IL029	PRJEB10018	SAMEA3538487	David et al., 2019	258/512	512	human	Urine	Israel	KPC-3
3	18174_5#61	EuSCAPE_IL086	PRJEB10018	SAMEA3538543	David et al., 2019	258/512	512	human	Urine	Israel	KPC-3
3	18174_5#9	EuSCAPE_IL033	PRJEB10018	SAMEA3538490	David et al., 2019	258/512	512	human	Urine	Israel	KPC-3
3	19646_3#149	EuSCAPE_IL011	PRJEB10018	SAMEA3729925	David et al., 2019	258/512	512	human	Urine	Israel	KPC-3
3	19646_3#150	EuSCAPE_IL069	PRJEB10018	SAMEA3729926	David et al., 2019	258/512	512	human	Blood	Israel	KPC-3
3	18174_5#142	EuSCAPE_IT064	PRJEB10018	SAMEA3515096	David et al., 2019	258/512	258	human	Urine	Italy	KPC-3
3	18174_5#146	EuSCAPE_IT070	PRJEB10018	SAMEA3515100	David et al., 2019	258/512	258	human	Blood	Italy	KPC-3
3	18174_5#86	EuSCAPE_IT007	PRJEB10018	SAMEA3538568	David et al., 2019	258/512	258	human	Urine	Italy	KPC-3
3	18174_6#147	EuSCAPE_IT244	PRJEB10018	SAMEA3538611	David et al., 2019	258/512	258	human	Blood	Italy	KPC-3
3	18174_6#151	EuSCAPE_IT248	PRJEB10018	SAMEA3538615	David et al., 2019	258/512	258	human	Urine	Italy	KPC-3
3	18174_6#67	EuSCAPE_IT162	PRJEB10018	SAMEA3515191	David et al., 2019	258/512	258	human	Blood	Italy	KPC-3
3	18174_6#71	EuSCAPE_IT166	PRJEB10018	SAMEA3515195	David et al., 2019	258/512	258	human	Blood	Italy	KPC-3
3	18174_6#73	EuSCAPE_IT168	PRJEB10018	SAMEA3515197	David et al., 2019	258/512	258	human	Blood	Italy	KPC-3
3	18174_7#27	EuSCAPE_IT290	PRJEB10018	SAMEA3538658	David et al., 2019	258/512	258	human	Blood	Italy	KPC-3
3	18174_7#29	EuSCAPE_IT292	PRJEB10018	SAMEA3538660	David et al., 2019	258/512	258	human	Urine	Italy	KPC-3
3	ERR1228209	EuSCAPE_IT347	PRJEB10018	SAMEA3538715	David et al., 2019	258/512	258	human	Urine	Italy	KPC-3
3	18174_5#101	EuSCAPE_IT022	PRJEB10018	SAMEA3538583	David et al., 2019	258/512	512	human	Lower Respiratory Tract Secrection	Italy	KPC-3
3	18174_5#103	EuSCAPE_IT024	PRJEB10018	SAMEA3538585	David et al., 2019	258/512	512	human	Urine	Italy	KPC-3
3	18174_5#105	EuSCAPE_IT026	PRJEB10018	SAMEA3538587	David et al., 2019	258/512	512	human	Blood	Italy	KPC-3
3	18174_5#107	EuSCAPE_IT028	PRJEB10018	SAMEA3538589	David et al., 2019	258/512	512	human	Blood	Italy	KPC-3
3	18174_5#109	EuSCAPE_IT030	PRJEB10018	SAMEA3538591	David et al., 2019	258/512	512	human	Urine	Italy	KPC-3
3	18174_5#110	EuSCAPE_IT032	PRJEB10018	SAMEA3538593	David et al., 2019	258/512	512	human	Blood	Italy	KPC-3
3	18174_5#112	EuSCAPE_IT034	PRJEB10018	SAMEA3538595	David et al., 2019	258/512	512	human	Lower Respiratory Tract Secrection	Italy	KPC-3
3	18174_5#114	EuSCAPE_IT036	PRJEB10018	SAMEA3538597	David et al., 2019	258/512	512	human	Lower Respiratory Tract Secrection	Italy	KPC-3
3	18174_5#116	EuSCAPE_IT038	PRJEB10018	SAMEA3538599	David et al., 2019	258/512	512	human	Blood	Italy	KPC-3
3	18174_5#122	EuSCAPE_IT044	PRJEB10018	SAMEA3515076	David et al., 2019	258/512	512	human	Blood	Italy	KPC-3
3	18174_5#126	EuSCAPE_IT048	PRJEB10018	SAMEA3515080	David et al., 2019	258/512	512	human	Blood	Italy	KPC-3
3	18174_5#127	EuSCAPE_IT049	PRJEB10018	SAMEA3515081	David et al., 2019	258/512	512	human	Blood	Italy	KPC-3
3	ERR1217239	EuSCAPE_IT053	PRJEB10018	SAMEA3515085	David et al., 2019	258/512	512	human	Other (bile)	Italy	KPC-3
3	18174_5#133	EuSCAPE_IT056	PRJEB10018	SAMEA3515087	David et al., 2019	258/512	512	human	Blood	Italy	KPC-3
3	18174_5#138	EuSCAPE_IT060	PRJEB10018	SAMEA3515092	David et al., 2019	258/512	512	human	Urine	Italy	KPC-3
3	18174_5#144	EuSCAPE_IT066	PRJEB10018	SAMEA3515098	David et al., 2019	258/512	512	human	Urine	Italy	KPC-3
3	18174_5#148	EuSCAPE_IT072	PRJEB10018	SAMEA3515102	David et al., 2019	258/512	512	human	Urine	Italy	KPC-3
3	18174_5#149	EuSCAPE_IT074	PRJEB10018	SAMEA3515103	David et al., 2019	258/512	512	human	Blood	Italy	KPC-3
3	18174_5#153	EuSCAPE_IT078	PRJEB10018	SAMEA3515107	David et al., 2019	258/512	512	human	Wound Secretion	Italy	KPC-3
3	18174_5#155	EuSCAPE_IT080	PRJEB10018	SAMEA3515109	David et al., 2019	258/512	512	human	Urine	Italy	KPC-3
3	18174_5#157	EuSCAPE_IT082	PRJEB10018	SAMEA3515111	David et al., 2019	258/512	512	human	Urine	Italy	KPC-3
3	18174_5#158	EuSCAPE_IT083	PRJEB10018	SAMEA3515112	David et al., 2019	258/512	512	human	Urine	Italy	KPC-3
3	18174_5#159	EuSCAPE_IT084	PRJEB10018	SAMEA3515113	David et al., 2019	258/512	512	human	Urine	Italy	KPC-3
3	18174_5#160	EuSCAPE_IT085	PRJEB10018	SAMEA3515114	David et al., 2019	258/512	512	human	Urine	Italy	KPC-3
3	18174_5#161	EuSCAPE_IT086	PRJEB10018	SAMEA3515115	David et al., 2019	258/512	512	human	Wound Secretion	Italy	KPC-3
3	18174_5#162	EuSCAPE_IT088	PRJEB10018	SAMEA3515117	David et al., 2019	258/512	512	human	Urine	Italy	KPC-3
3	18174_5#81	EuSCAPE_IT001	PRJEB10018	SAMEA3538563	David et al., 2019	258/512	512	human	Urine	Italy	KPC-3
3	18174_5#84	EuSCAPE_IT005	PRJEB10018	SAMEA3538566	David et al., 2019	258/512	512	human	Urine	Italy	KPC-3
3	18174_5#88	EuSCAPE_IT009	PRJEB10018	SAMEA3538570	David et al., 2019	258/512	512	human	Urine	Italy	KPC-3
3	18174_5#92	EuSCAPE_IT013	PRJEB10018	SAMEA3538574	David et al., 2019	258/512	512	human	Urine	Italy	KPC-3
3	18174_5#94	EuSCAPE_IT015	PRJEB10018	SAMEA3538576	David et al., 2019	258/512	512	human	Urine	Italy	KPC-3
3	18174_5#96	EuSCAPE_IT017	PRJEB10018	SAMEA3538578	David et al., 2019	258/512	512	human	Urine	Italy	KPC-3
3	18174_5#99	EuSCAPE_IT020	PRJEB10018	SAMEA3538581	David et al., 2019	258/512	512	human	Lower Respiratory Tract Secrection	Italy	KPC-3
3	18174_6#100	EuSCAPE_IT196	PRJEB10018	SAMEA3515224	David et al., 2019	258/512	512	human	Other (liquid drain)	Italy	KPC-3
3	18174_6#109	EuSCAPE_IT205	PRJEB10018	SAMEA3515233	David et al., 2019	258/512	512	human	Urine	Italy	KPC-3
3	18174_6#11	EuSCAPE_IT102	PRJEB10018	SAMEA3515131	David et al., 2019	258/512	512	human	Urine	Italy	KPC-3
3	18174_6#118	EuSCAPE_IT214	PRJEB10018	SAMEA3515242	David et al., 2019	258/512	512	human	Blood	Italy	KPC-3
3	18174_6#120	EuSCAPE_IT216	PRJEB10018	SAMEA3515244	David et al., 2019	258/512	512	human	Puncture Fluids	Italy	KPC-3
3	18174_6#126	EuSCAPE_IT222	PRJEB10018	SAMEA3515250	David et al., 2019	258/512	512	human	Urine	Italy	KPC-3
3	18174_6#128	EuSCAPE_IT224	PRJEB10018	SAMEA3515252	David et al., 2019	258/512	512	human	Lower Respiratory Tract Secrection	Italy	KPC-3
3	18174_6#13	EuSCAPE_IT104	PRJEB10018	SAMEA3515133	David et al., 2019	258/512	512	human	Blood	Italy	KPC-3
3	18174_6#130	EuSCAPE_IT226	PRJEB10018	SAMEA3515254	David et al., 2019	258/512	512	human	Blood	Italy	KPC-3
3	18174_6#132	EuSCAPE_IT228	PRJEB10018	SAMEA3515256	David et al., 2019	258/512	512	human	Blood	Italy	KPC-3
3	18174_6#137	EuSCAPE_IT234	PRJEB10018	SAMEA3538601	David et al., 2019	258/512	512	human	Blood	Italy	KPC-3
3	18174_6#139	EuSCAPE_IT236	PRJEB10018	SAMEA3538603	David et al., 2019	258/512	512	human	Wound Secretion	Italy	KPC-3
3	ERR1217411	EuSCAPE_IT238	PRJEB10018	SAMEA3538605	David et al., 2019	258/512	512	human	Urine	Italy	KPC-3
3	18174_6#143	EuSCAPE_IT240	PRJEB10018	SAMEA3538607	David et al., 2019	258/512	512	human	Urine	Italy	KPC-3
3	18174_6#145	EuSCAPE_IT242	PRJEB10018	SAMEA3538609	David et al., 2019	258/512	512	human	Urine	Italy	KPC-3
3	18174_6#149	EuSCAPE_IT246	PRJEB10018	SAMEA3538613	David et al., 2019	258/512	512	human	Blood	Italy	KPC-3
3	18174_6#153	EuSCAPE_IT250	PRJEB10018	SAMEA3538617	David et al., 2019	258/512	512	human	Lower Respiratory Tract Secrection	Italy	KPC-3
3	18174_6#155	EuSCAPE_IT252	PRJEB10018	SAMEA3538619	David et al., 2019	258/512	512	human	Lower Respiratory Tract Secrection	Italy	KPC-3
3	18174_6#156	EuSCAPE_IT254	PRJEB10018	SAMEA3538621	David et al., 2019	258/512	512	human	Blood	Italy	KPC-3
3	18174_6#158	EuSCAPE_IT256	PRJEB10018	SAMEA3538623	David et al., 2019	258/512	512	human	Urine	Italy	KPC-3
3	18174_6#160	EuSCAPE_IT258	PRJEB10018	SAMEA3538625	David et al., 2019	258/512	512	human	Blood	Italy	KPC-3
3	18174_6#17	EuSCAPE_IT108	PRJEB10018	SAMEA3515137	David et al., 2019	258/512	512	human	Other (drainage)	Italy	KPC-3
3	18174_6#19	EuSCAPE_IT110	PRJEB10018	SAMEA3515139	David et al., 2019	258/512	512	human	Blood	Italy	KPC-3
3	18174_6#2	EuSCAPE_IT090	PRJEB10018	SAMEA3515119	David et al., 2019	258/512	512	human	Other (bile)	Italy	KPC-3
3	18174_6#21	EuSCAPE_IT112	PRJEB10018	SAMEA3515141	David et al., 2019	258/512	512	human	Wound Secretion	Italy	KPC-3
3	18174_6#23	EuSCAPE_IT114	PRJEB10018	SAMEA3515143	David et al., 2019	258/512	512	human	Wound Secretion	Italy	KPC-3
3	18174_6#24	EuSCAPE_IT116	PRJEB10018	SAMEA3515145	David et al., 2019	258/512	512	human	Puncture Fluids	Italy	KPC-3
3	18174_6#26	EuSCAPE_IT118	PRJEB10018	SAMEA3515147	David et al., 2019	258/512	512	human	Blood	Italy	KPC-3
3	18174_6#28	EuSCAPE_IT120	PRJEB10018	SAMEA3515149	David et al., 2019	258/512	512	human	Blood	Italy	KPC-3
3	18174_6#30	EuSCAPE_IT122	PRJEB10018	SAMEA3515151	David et al., 2019	258/512	512	human	Blood	Italy	KPC-3
3	18174_6#32	EuSCAPE_IT124	PRJEB10018	SAMEA3515153	David et al., 2019	258/512	512	human	Blood	Italy	KPC-3
3	18174_6#34	EuSCAPE_IT126	PRJEB10018	SAMEA3515155	David et al., 2019	258/512	512	human	Urine	Italy	KPC-3
3	18174_6#38	EuSCAPE_IT130	PRJEB10018	SAMEA3515159	David et al., 2019	258/512	512	human	Blood	Italy	KPC-3
3	18174_6#4	EuSCAPE_IT092	PRJEB10018	SAMEA3515121	David et al., 2019	258/512	512	human	Blood	Italy	KPC-3
3	18174_6#40	EuSCAPE_IT132	PRJEB10018	SAMEA3515161	David et al., 2019	258/512	512	human	Lower Respiratory Tract Secrection	Italy	KPC-3
3	18174_6#42	EuSCAPE_IT134	PRJEB10018	SAMEA3515163	David et al., 2019	258/512	512	human	Puncture Fluids	Italy	KPC-3
3	18174_6#47	EuSCAPE_IT140	PRJEB10018	SAMEA3515169	David et al., 2019	258/512	512	human	Urine	Italy	KPC-3
3	18174_6#58	EuSCAPE_IT152	PRJEB10018	SAMEA3515181	David et al., 2019	258/512	512	human	Lower Respiratory Tract Secrection	Italy	KPC-3
3	18174_6#65	EuSCAPE_IT160	PRJEB10018	SAMEA3515189	David et al., 2019	258/512	512	human	Blood	Italy	KPC-3
3	18174_6#77	EuSCAPE_IT172	PRJEB10018	SAMEA3515201	David et al., 2019	258/512	512	human	Urine	Italy	KPC-3
3	18174_6#79	EuSCAPE_IT174	PRJEB10018	SAMEA3515203	David et al., 2019	258/512	512	human	Blood	Italy	KPC-3
3	18174_6#83	EuSCAPE_IT178	PRJEB10018	SAMEA3515207	David et al., 2019	258/512	512	human	Urine	Italy	KPC-3
3	18174_6#85	EuSCAPE_IT180	PRJEB10018	SAMEA3515209	David et al., 2019	258/512	512	human	Lower Respiratory Tract Secrection	Italy	KPC-3
3	18174_6#87	EuSCAPE_IT182	PRJEB10018	SAMEA3515211	David et al., 2019	258/512	512	human	Lower Respiratory Tract Secrection	Italy	KPC-3
3	18174_6#89	EuSCAPE_IT184	PRJEB10018	SAMEA3515213	David et al., 2019	258/512	512	human	Lower Respiratory Tract Secrection	Italy	KPC-3
3	18174_6#9	EuSCAPE_IT100	PRJEB10018	SAMEA3515129	David et al., 2019	258/512	512	human	Urine	Italy	KPC-3
3	18174_6#93	EuSCAPE_IT188	PRJEB10018	SAMEA3515217	David et al., 2019	258/512	512	human	Other (peritoneal fluid)	Italy	KPC-3
3	ERR1217365	EuSCAPE_IT190	PRJEB10018	SAMEA3515219	David et al., 2019	258/512	512	human	Blood	Italy	KPC-3
3	18174_6#98	EuSCAPE_IT194	PRJEB10018	SAMEA3515222	David et al., 2019	258/512	512	human	Lower Respiratory Tract Secrection	Italy	KPC-3
3	18174_7#10	EuSCAPE_IT274	PRJEB10018	SAMEA3538641	David et al., 2019	258/512	512	human	Urine	Italy	KPC-3
3	18174_7#101	EuSCAPE_IT370	PRJEB10018	SAMEA3538777	David et al., 2019	258/512	512	human	Urine	Italy	KPC-3
3	18174_7#114	EuSCAPE_IT382	PRJEB10018	SAMEA3538803	David et al., 2019	258/512	512	human	Urine	Italy	KPC-3
3	18174_7#116	EuSCAPE_IT384	PRJEB10018	SAMEA3538807	David et al., 2019	258/512	512	human	Lower Respiratory Tract Secrection	Italy	KPC-3
3	18174_7#118	EuSCAPE_IT386	PRJEB10018	SAMEA3538811	David et al., 2019	258/512	512	human	Urine	Italy	KPC-3
3	18174_7#120	EuSCAPE_IT388	PRJEB10018	SAMEA3538815	David et al., 2019	258/512	512	human	Urine	Italy	KPC-3
3	ERR1217465	EuSCAPE_IT394	PRJEB10018	SAMEA3538827	David et al., 2019	258/512	512	human	Wound Secretion	Italy	KPC-3
3	18174_7#136	EuSCAPE_IT404	PRJEB10018	SAMEA3538844	David et al., 2019	258/512	512	human	Blood	Italy	KPC-3
3	18174_7#14	EuSCAPE_IT278	PRJEB10018	SAMEA3538645	David et al., 2019	258/512	512	human	Other (membrane bone implants)	Italy	KPC-3
3	ERR1228152	EuSCAPE_IT284	PRJEB10018	SAMEA3538652	David et al., 2019	258/512	512	human	Other (tube)	Italy	KPC-3
3	18174_7#23	EuSCAPE_IT286	PRJEB10018	SAMEA3538654	David et al., 2019	258/512	512	human	Other (liquid abdomen)	Italy	KPC-3
3	ERR1228156	EuSCAPE_IT288	PRJEB10018	SAMEA3538656	David et al., 2019	258/512	512	human	Wound Secretion	Italy	KPC-3
3	18174_7#3	EuSCAPE_IT262	PRJEB10018	SAMEA3538629	David et al., 2019	258/512	512	human	Urine	Italy	KPC-3
3	18174_7#31	EuSCAPE_IT294	PRJEB10018	SAMEA3538662	David et al., 2019	258/512	512	human	Wound Secretion	Italy	KPC-3
3	ERR1228167	EuSCAPE_IT300	PRJEB10018	SAMEA3538668	David et al., 2019	258/512	512	human	Urine	Italy	KPC-3
3	18174_7#42	EuSCAPE_IT308	PRJEB10018	SAMEA3538676	David et al., 2019	258/512	512	human	Blood	Italy	KPC-3
3	18174_7#49	EuSCAPE_IT316	PRJEB10018	SAMEA3538684	David et al., 2019	258/512	512	human	Blood	Italy	KPC-3
3	18174_7#5	EuSCAPE_IT264	PRJEB10018	SAMEA3538631	David et al., 2019	258/512	512	human	Urine	Italy	KPC-3
3	18174_7#51	EuSCAPE_IT318	PRJEB10018	SAMEA3538686	David et al., 2019	258/512	512	human	Other (biopsymaterial)	Italy	KPC-3
3	18174_7#53	EuSCAPE_IT322	PRJEB10018	SAMEA3538690	David et al., 2019	258/512	512	human	Blood	Italy	KPC-3
3	18174_7#55	EuSCAPE_IT324	PRJEB10018	SAMEA3538692	David et al., 2019	258/512	512	human	Blood	Italy	KPC-3
3	ERR1228188	EuSCAPE_IT326	PRJEB10018	SAMEA3538694	David et al., 2019	258/512	512	human	Blood	Italy	KPC-3
3	18174_7#59	EuSCAPE_IT328	PRJEB10018	SAMEA3538696	David et al., 2019	258/512	512	human	Lower Respiratory Tract Secrection	Italy	KPC-3
3	18174_7#6	EuSCAPE_IT266	PRJEB10018	SAMEA3538633	David et al., 2019	258/512	512	human	Urine	Italy	KPC-3
3	18174_7#61	EuSCAPE_IT330	PRJEB10018	SAMEA3538698	David et al., 2019	258/512	512	human	Other (fistula swab)	Italy	KPC-3
3	18174_7#64	EuSCAPE_IT333	PRJEB10018	SAMEA3538701	David et al., 2019	258/512	512	human	Other (catheter tip)	Italy	KPC-3
3	18174_7#66	EuSCAPE_IT335	PRJEB10018	SAMEA3538703	David et al., 2019	258/512	512	human	Urine	Italy	KPC-3
3	18174_7#67	EuSCAPE_IT336	PRJEB10018	SAMEA3538704	David et al., 2019	258/512	512	human	Lower Respiratory Tract Secrection	Italy	KPC-3
3	18174_7#68	EuSCAPE_IT337	PRJEB10018	SAMEA3538705	David et al., 2019	258/512	512	human	Other (liquid drain)	Italy	KPC-3
3	ERR1228203	EuSCAPE_IT341	PRJEB10018	SAMEA3538709	David et al., 2019	258/512	512	human	Blood	Italy	KPC-3
3	18174_7#74	EuSCAPE_IT343	PRJEB10018	SAMEA3538711	David et al., 2019	258/512	512	human	Urine	Italy	KPC-3
3	18174_7#80	EuSCAPE_IT349	PRJEB10018	SAMEA3538718	David et al., 2019	258/512	512	human	Urine	Italy	KPC-3
3	18174_7#90	EuSCAPE_IT359	PRJEB10018	SAMEA3538744	David et al., 2019	258/512	512	human	Urine	Italy	KPC-3
3	18174_7#97	EuSCAPE_IT366	PRJEB10018	SAMEA3538766	David et al., 2019	258/512	512	human	Lower Respiratory Tract Secrection	Italy	KPC-3
3	18174_7#99	EuSCAPE_IT368	PRJEB10018	SAMEA3538772	David et al., 2019	258/512	512	human	Urine	Italy	KPC-3
3	19646_3#153	EuSCAPE_IT094	PRJEB10018	SAMEA3729929	David et al., 2019	258/512	512	human	Urine	Italy	KPC-3
3	19646_3#155	EuSCAPE_IT096	PRJEB10018	SAMEA3729931	David et al., 2019	258/512	512	human	Blood	Italy	KPC-3
3	ERR1217373	EuSCAPE_IT199	PRJEB10018	SAMEA3515227	David et al., 2019	258/512	512*	human	Urine	Italy	KPC-3
3	18174_6#15	EuSCAPE_IT106	PRJEB10018	SAMEA3515135	David et al., 2019	258/512	512*	human	Wound Secretion	Italy	KPC-3
3	17870_2#38	EuSCAPE_PL026	PRJEB10018	SAMEA3499960	David et al., 2019	258/512	258	human	Wound Secretion	Poland	KPC-3
3	17870_2#51	EuSCAPE_PL039	PRJEB10018	SAMEA3499997	David et al., 2019	258/512	258	human	Lower Respiratory Tract Secrection	Poland	KPC-3
3	18489_5#27	EuSCAPE_ES287	PRJEB10018	SAMEA3649634	David et al., 2019	258/512	258	human	Urine	Spain	KPC-3
3	18489_5#29	EuSCAPE_ES289	PRJEB10018	SAMEA3649638	David et al., 2019	258/512	258	human	Blood	Spain	KPC-3
3	18489_5#31	EuSCAPE_ES291	PRJEB10018	SAMEA3649641	David et al., 2019	258/512	258	human	Wound Secretion	Spain	KPC-3
3	18489_5#33	EuSCAPE_ES293	PRJEB10018	SAMEA3649645	David et al., 2019	258/512	258	human	Wound Secretion	Spain	KPC-3
3	19084_3#102	EuSCAPE_UK048	PRJEB10018	SAMEA3720930	David et al., 2019	258/512	258	human	Urine	United Kingdom	KPC-3
3	19084_3#111	EuSCAPE_UK057	PRJEB10018	SAMEA3720936	David et al., 2019	258/512	258	human	Urine	United Kingdom	KPC-3
3	19084_3#71	EuSCAPE_UK014	PRJEB10018	SAMEA3720909	David et al., 2019	258/512	258	human	Urine	United Kingdom	KPC-3
3	12C48	12C48	PRJEB44323	SAMEA8579818	Giani et al. 2013	258/512	512	human	Urine	Italy	KPC-3
3	AJZV01	KPNIH2	PRJNA73195	SAMN01057609	Public (NIH Bethesda)	258/512	258	human	Wound	USA	KPC-3
3	AJZW01	KPNIH4	PRJNA73199	SAMN01057606	Public (NIH Bethesda)	258/512	258	human	Peritoneal fluid	USA	KPC-3
3	AJZX01	KPNIH5	PRJNA73201	SAMN01057607	Public (NIH Bethesda)	258/512	258	human	Peritoneal fluid	USA	KPC-3
3	AJZY01	KPNIH6	PRJNA73203	SAMN01057608	Public (NIH Bethesda)	258/512	258	human	Peritoneal fluid	USA	KPC-3
3	AKAA01	KPNIH8	PRJNA73839	SAMN01057612	Public (NIH Bethesda)	258/512	258	human	Rectal swab	USA	KPC-3
3	AKAB01	KPNIH9	PRJNA73841	SAMN01057613	Public (NIH Bethesda)	258/512	258	human	Rectal swab	USA	KPC-3
3	AKAD01	KPNIH11	PRJNA73845	SAMN01057620	Public (NIH Bethesda)	258/512	258	human	Rectal swab	USA	KPC-3
3	AKAE01	KPNIH12	PRJNA80219	SAMN01057621	Public (NIH Bethesda)	258/512	258	human	Rectal swab	USA	KPC-3
3	AKAF01	KPNIH14	PRJNA80223	SAMN01057640	Public (NIH Bethesda)	258/512	258	human	Rectal swab	USA	KPC-3
3	AKAG01	KPNIH16	PRJNA80227	SAMN01057641	Public (NIH Bethesda)	258/512	258	human	Throat	USA	KPC-3
3	AKAH01	KPNIH17	PRJNA80229	SAMN01057646	Public (NIH Bethesda)	258/512	258	human	unknown	USA	KPC-3
3	AKAI01	KPNIH18	PRJNA80231	SAMN01057635	Public (NIH Bethesda)	258/512	258	human	Rectal swab	USA	KPC-3
3	AKAJ01	KPNIH19	PRJNA80233	SAMN01057638	Public (NIH Bethesda)	258/512	258	human	Rectal swab	USA	KPC-3
3	AKAK01	KPNIH20	PRJNA80235	SAMN01057650	Public (NIH Bethesda)	258/512	258	human	Throat	USA	KPC-3
3	AKAL01	KPNIH21	PRJNA156861	SAMN01057652	Public (NIH Bethesda)	258/512	258	human	Rectal swab	USA	KPC-3
3	AKAM01	KPNIH22	PRJNA156863	SAMN01057658	Public (NIH Bethesda)	258/512	258	human	Rectal swab	USA	KPC-3
3	AKAN01	KPNIH23	PRJNA156865	SAMN01057657	Public (NIH Bethesda)	258/512	258	human	unknown	USA	KPC-3
3	SRR4198718	125	PRJNA341927	SAMN05751376	Adler et al. 2017	258/512	258	human	unknown	Israel	Not applicable
3	SRR4198737	40	PRJNA341927	SAMN05751247	Adler et al. 2017	258/512	258	human	unknown	Israel	Not applicable
3	SRR4198770	44	PRJNA341927	SAMN05751250	Adler et al. 2017	258/512	258	human	unknown	Israel	Not applicable
3	SRR1561296	US-CA-2007b	PRJNA252957	SAMN02927806	Bowers et al. 2015	258/512	258	human	unknown	USA	Not applicable
3	SRR1561303	US-DE-2007	PRJNA252957	SAMN02927813	Bowers et al. 2015	258/512	258	human	unknown	USA	Not applicable
3	SRR1561308	US-GA-2007	PRJNA252957	SAMN02927818	Bowers et al. 2015	258/512	258	human	unknown	USA	Not applicable
3	SRR1561318	US-MA-2008	PRJNA252957	SAMN02927828	Bowers et al. 2015	258/512	258	human	unknown	USA	Not applicable
3	SRR1561332	US-NJ-2007a	PRJNA252957	SAMN02927842	Bowers et al. 2015	258/512	258	human	unknown	USA	Not applicable
3	SRR1561351	US-PA-2007	PRJNA252957	SAMN02927861	Bowers et al. 2015	258/512	258	human	unknown	USA	Not applicable
3	SRR1561355	US-RI-2008	PRJNA252957	SAMN02927865	Bowers et al. 2015	258/512	258	human	unknown	USA	Not applicable
3	SRR1185225	BIDMC 16	PRJNA202020	SAMN02138639	Cerquiera et al. 2017	258/512	258	human	Blood culture	USA	Not applicable
3	SRR1103629	BWH 41	PRJNA201978	SAMN02138603	Cerquiera et al. 2017	258/512	258	human	Urine	USA	Not applicable
3	SRR851000	MGH 29	PRJNA201944	SAMN02138569	Cerquiera et al. 2017	258/512	258	human	Respiratory	USA	Not applicable
3	SRR3955791	MGH 31	PRJNA201946	SAMN02138571	Cerquiera et al. 2017	258/512	258	human	Tissue	USA	Not applicable
3	SRR1196879	MGH 59	PRJNA234258	SAMN02581391	Cerquiera et al. 2017	258/512	258	human	Urine	USA	Not applicable
3	SRR1180889	MGH 71	PRJNA234111	SAMN02581244	Cerquiera et al. 2017	258/512	258	human	Urine	USA	Not applicable
3	SRR1010926	UCI 22	PRJNA219272	SAMN02356602	Cerquiera et al. 2017	258/512	258	human	Sputum	USA	Not applicable
3	SRR1010940	UCI 38	PRJNA219289	SAMN02356618	Cerquiera et al. 2017	258/512	258	human	Urine	USA	Not applicable
3	SRR1010946	UCI 43	PRJNA219295	SAMN02356623	Cerquiera et al. 2017	258/512	258	human	Urine	USA	Not applicable
3	SRR1010948	UCI 44	PRJNA219296	SAMN02356624	Cerquiera et al. 2017	258/512	258	human	Urine	USA	Not applicable
3	18623_1#33	EuSCAPE_GR066	PRJEB10018	SAMEA3649685	David et al., 2019	258/512	258	human	Urine	Greece	Not applicable
3	18174_5#55	EuSCAPE_IL080	PRJEB10018	SAMEA3538537	David et al., 2019	258/512	512	human	Urine	Israel	Not applicable
3	18174_7#65	EuSCAPE_IT334	PRJEB10018	SAMEA3538702	David et al., 2019	258/512	512	human	Urine	Italy	Not applicable
3	19646_3#152	EuSCAPE_IT087	PRJEB10018	SAMEA3729928	David et al., 2019	258/512	512	human	Urine	Italy	Not applicable
3	18858_1#76	EuSCAPE_SC001	PRJEB10018	SAMEA3672979	David et al., 2019	258/512	258	human	Urine	United Kingdom	Not applicable
3	KPNIH1	KPNIH1	PRJNA73191	SAMN01057611	Public (NIH Bethesda)	258/512	258	human	Groin	USA	Not applicable
3	KPNIH10	KPNIH10	PRJNA73843	SAMN01057614	Public (NIH Bethesda)	258/512	258	human	Groin	USA	Not applicable
3	30660_NJST258_CP006923	30660_NJST258_CP006923	PRJNA226698	SAMN03081502	De Leo et al. 2014	258/512	258	human	Urine	USA	KPC-3	Reference genome
4	CPKp1825	WMHT01	PRJNA224116	SAMN12061308	Tatusova et al., 2014	307	307	human	No information	South Korea	KPC-2	Reference genome
4, Supplementary Figure 2	ERR1541510	EuSCAPE_TR274	PRJEB10018	SAMEA3729871	David et al., 2019	307	307	human	Blood	Turkey	OXA-48
4, Supplementary Figure 2	ERR1514884	EuSCAPE_BE061	PRJEB10018	SAMEA3727650	David et al., 2019	307	307	human	Puncture Fluids	Belgium	No carbapenemase found
4, Supplementary Figure 2	ERR1217448	EuSCAPE_IT377	PRJEB10018	SAMEA3538796	David et al., 2019	307	307	human	Urine	Italy	No carbapenemase found
4, Supplementary Figure 2	ERR1217253	EuSCAPE_IT068	PRJEB10018	SAMEA3515099	David et al., 2019	307	307	human	Blood	Italy	KPC-3
4, Supplementary Figure 2	ERR1205049	EuSCAPE_FR030	PRJEB10018	SAMEA3500015	David et al., 2019	307	307	human	Urine	France	No carbapenemase found
4, Supplementary Figure 2	ERR1217292	EuSCAPE_IT113	PRJEB10018	SAMEA3515142	David et al., 2019	307	307	human	Blood	Italy	KPC-3
4, Supplementary Figure 2	ERR1217111	EuSCAPE_IL026	PRJEB10018	SAMEA3538484	David et al., 2019	307	307	human	Lower Respiratory Tract Secrection	Israel	No carbapenemase found
4, Supplementary Figure 2	ERR1514859	EuSCAPE_BE035	PRJEB10018	SAMEA3727625	David et al., 2019	307	307	human	Lower Respiratory Tract Secrection	Belgium	No carbapenemase found
4, Supplementary Figure 2	ERR1204891	EuSCAPE_FR043	PRJEB10018	SAMEA3500028	David et al., 2019	307	307	human	Blood	France	OXA-48
4, Supplementary Figure 2	ERR1541384	EuSCAPE_TR125	PRJEB10018	SAMEA3729652	David et al., 2019	307	307	human	Blood	Turkey	OXA-48
4, Supplementary Figure 2	ERR1204879	EuSCAPE_FR014	PRJEB10018	SAMEA3499998	David et al., 2019	307	307	human	Wound Secretion	France	OXA-48
4, Supplementary Figure 2	ERR1204889	EuSCAPE_FR041	PRJEB10018	SAMEA3500026	David et al., 2019	307	307	human	Urine	France	OXA-48
4, Supplementary Figure 2	ERR1541504	EuSCAPE_TR267	PRJEB10018	SAMEA3729865	David et al., 2019	307	307	human	Urine	Turkey	OXA-162
4	ERR1415580	EuSCAPE_UK081	PRJEB10018	SAMEA3720950	David et al., 2019	307	307	human	Urine	United Kingdom (England, Wales & N. Ireland)	No carbapenemase found
4, Supplementary Figure 2	ERR1334740	EuSCAPE_FR040	PRJEB10018	SAMEA3500025	David et al., 2019	307	307	human	Urine	France	OXA-48
4, Supplementary Figure 2	ERR1217466	EuSCAPE_IT395	PRJEB10018	SAMEA3538829	David et al., 2019	307	307	human	Other (aspirated tracheal)	Italy	No carbapenemase found
4, Supplementary Figure 2	ERR1334540	EuSCAPE_ES138	PRJEB10018	SAMEA3649454	David et al., 2019	307	307	human	Blood	Spain	No carbapenemase found
4, Supplementary Figure 2	ERR1514855	EuSCAPE_BE031	PRJEB10018	SAMEA3727621	David et al., 2019	307	307	human	Urine	Belgium	No carbapenemase found
4, Supplementary Figure 2	ERR1217077	EuSCAPE_MT020	PRJEB10018	SAMEA3538447	David et al., 2019	307	307	human	Urine	Malta	No carbapenemase found
4, Supplementary Figure 2	ERR1334743	EuSCAPE_IT253	PRJEB10018	SAMEA3538620	David et al., 2019	307	307	human	Urine	Italy	No carbapenemase found
4, Supplementary Figure 2	ERR1217130	EuSCAPE_IL047	PRJEB10018	SAMEA3538503	David et al., 2019	307	307	human	Blood	Israel	No carbapenemase found
4, Supplementary Figure 2	ERR1205061	EuSCAPE_FR054	PRJEB10018	SAMEA3500039	David et al., 2019	307	307	human	Blood	France	No carbapenemase found
4, Supplementary Figure 2	ERR1204875	EuSCAPE_FR005	PRJEB10018	SAMEA3499975	David et al., 2019	307	307	human	Urine	France	No carbapenemase found
4, Supplementary Figure 2	ERR1217259	EuSCAPE_IT076	PRJEB10018	SAMEA3515105	David et al., 2019	307	307	human	Blood	Italy	No carbapenemase found
4, Supplementary Figure 2	ERR1217054	EuSCAPE_NO017	PRJEB10018	SAMEA3538424	David et al., 2019	307	307	human	Urine	Norway	No carbapenemase found
4, Supplementary Figure 2	ERR1217063	EuSCAPE_MT006	PRJEB10018	SAMEA3538433	David et al., 2019	307	307	human	Urine	Malta	No carbapenemase found
4, Supplementary Figure 2	ERR1415593	EuSCAPE_RO055	PRJEB10018	SAMEA3720964	David et al., 2019	307	307	human	Urine	Romania	NDM-1
4, Supplementary Figure 2	ERR1217467	EuSCAPE_IT396	PRJEB10018	SAMEA3538830	David et al., 2019	307	307	human	Urine	Italy	KPC-2
4, Supplementary Figure 2	ERR1289754	EuSCAPE_GR033	PRJEB10018	SAMEA3649652	David et al., 2019	307	307	human	Urine	Greece	No carbapenemase found
4, Supplementary Figure 2	ERR1217336	EuSCAPE_IT161	PRJEB10018	SAMEA3515190	David et al., 2019	307	307	human	Blood	Italy	No carbapenemase found
4, Supplementary Figure 2	ERR1217249	EuSCAPE_IT063	PRJEB10018	SAMEA3515095	David et al., 2019	307	307	human	unknown	Italy	No carbapenemase found
4, Supplementary Figure 2	ERR1204892	EuSCAPE_FR044	PRJEB10018	SAMEA3500029	David et al., 2019	307	307	human	Urine	France	OXA-48
4, Supplementary Figure 2	ERR1217171	EuSCAPE_ME003	PRJEB10018	SAMEA3538545	David et al., 2019	307	307	human	Other (urinary catheter)	Montenegro	No carbapenemase found
4, Supplementary Figure 2	ERR1228217	EuSCAPE_IT355	PRJEB10018	SAMEA3538732	David et al., 2019	307	307	human	Urine	Italy	KPC-3
4, Supplementary Figure 2	ERR1216958	EuSCAPE_DE012	PRJEB10018	SAMEA3512039	David et al., 2019	307	307	human	Other (catheter tip)	Germany	OXA-48
4, Supplementary Figure 2	ERR1204886	EuSCAPE_FR035	PRJEB10018	SAMEA3500020	David et al., 2019	307	307	human	Urine	France	No carbapenemase found
4, Supplementary Figure 2	ERR1217072	EuSCAPE_MT015	PRJEB10018	SAMEA3538442	David et al., 2019	307	307	human	Blood	Malta	No carbapenemase found
4, Supplementary Figure 2	ERR1415604	EuSCAPE_RO066	PRJEB10018	SAMEA3720975	David et al., 2019	307	307	human	Urine	Romania	OXA-162
4, Supplementary Figure 2	ERR1334551	EuSCAPE_ES149	PRJEB10018	SAMEA3649465	David et al., 2019	307	307	human	Urine	Spain	OXA-48
4, Supplementary Figure 2	ERR1217471	EuSCAPE_IT400	PRJEB10018	SAMEA3538837	David et al., 2019	307	307	human	Urine	Italy	No carbapenemase found
4, Supplementary Figure 2	ERR1334519	EuSCAPE_ES117	PRJEB10018	SAMEA3649433	David et al., 2019	307	307	human	Urine	Spain	No carbapenemase found
4, Supplementary Figure 2	ERR1334550	EuSCAPE_ES148	PRJEB10018	SAMEA3649464	David et al., 2019	307	307	human	Urine	Spain	No carbapenemase found
4, Supplementary Figure 2	ERR1205073	EuSCAPE_FR070	PRJEB10018	SAMEA3500056	David et al., 2019	307	307	human	Blood	France	OXA-48
4, Supplementary Figure 2	ERR1374993	EuSCAPE_SI020	PRJEB10018	SAMEA3673037	David et al., 2019	307	307	human	Urine	Slovenia	No carbapenemase found
4, Supplementary Figure 2	ERR1217060	EuSCAPE_MT003	PRJEB10018	SAMEA3538430	David et al., 2019	307	307	human	Urine	Malta	OXA-48
5	F64	VILG01	PRJNA550332	SAMN08117192	Gijón et al., 2020	11/340/437	ST11	human	unknown	Spain	OXA-48	Reference genome
5, Supplementary Figure 3	ERR1289732	EuSCAPE_HR108	PRJEB10018	SAMEA3649576	David et al., 2019	11/340/437	ST437	human	Lower Respiratory Tract Secrection	Croatia	No carbapenemase found
5, Supplementary Figure 3	ERR1415611	EuSCAPE_RO073	PRJEB10018	SAMEA3720982	David et al., 2019	11/340/437	ST11	human	Urine	Romania	No carbapenemase found
5, Supplementary Figure 3	ERR1205067	EuSCAPE_FR062	PRJEB10018	SAMEA3500047	David et al., 2019	11/340/437	ST11	human	Blood	France	No carbapenemase found
5, Supplementary Figure 3	ERR1217005	EuSCAPE_DE059	PRJEB10018	SAMEA3512086	David et al., 2019	11/340/437	ST11	human	Wound Secretion	Germany	No carbapenemase found
5, Supplementary Figure 3	ERR1204867	EuSCAPE_PL050	PRJEB10018	SAMEA3499947	David et al., 2019	11/340/437	ST11	human	Blood	Poland	No carbapenemase found
5, Supplementary Figure 3	ERR1228278	EuSCAPE_HU031	PRJEB10018	SAMEA3538793	David et al., 2019	11/340/437	ST11	human	Wound Secretion	Hungary	No carbapenemase found
5, Supplementary Figure 3	ERR1217478	EuSCAPE_LV002	PRJEB10018	SAMEA3538850	David et al., 2019	11/340/437	ST11	human	Urine	Latvia	No carbapenemase found
5, Supplementary Figure 3	ERR1216982	EuSCAPE_DE036	PRJEB10018	SAMEA3512063	David et al., 2019	11/340/437	ST11	human	Wound Secretion	Germany	No carbapenemase found
5, Supplementary Figure 3	ERR1415733	EuSCAPE_HR082	PRJEB10018	SAMEA3721114	David et al., 2019	11/340/437	ST437	human	Lower Respiratory Tract Secrection	Croatia	No carbapenemase found
5, Supplementary Figure 3	ERR1228398	EuSCAPE_ES100	PRJEB10018	SAMEA3538972	David et al., 2019	11/340/437	ST11	human	Puncture Fluids	Spain	KPC-2
5, Supplementary Figure 3	ERR1204865	EuSCAPE_PL045	PRJEB10018	SAMEA3499937	David et al., 2019	11/340/437	ST11	human	Lower Respiratory Tract Secrection	Poland	No carbapenemase found
5, Supplementary Figure 3	ERR1205013	EuSCAPE_PL012	PRJEB10018	SAMEA3499948	David et al., 2019	11/340/437	ST11	human	Urine	Poland	No carbapenemase found
5, Supplementary Figure 3	ERR1415774	EuSCAPE_RS041	PRJEB10018	SAMEA3721162	David et al., 2019	11/340/437	ST340	human	Wound Secretion	Serbia	No carbapenemase found
5, Supplementary Figure 3	ERR1204913	EuSCAPE_SK010	PRJEB10018	SAMEA3500078	David et al., 2019	11/340/437	ST11	human	Other (tonsil swab)	Slovakia	No carbapenemase found
5, Supplementary Figure 3	ERR1289774	EuSCAPE_GR074	PRJEB10018	SAMEA3649693	David et al., 2019	11/340/437	ST11	human	Urine	Greece	NDM-1
5, Supplementary Figure 3	ERR1204868	EuSCAPE_PL052	PRJEB10018	SAMEA3499951	David et al., 2019	11/340/437	ST11	human	Wound Secretion	Poland	No carbapenemase found
5, Supplementary Figure 3	ERR1204910	EuSCAPE_SK006	PRJEB10018	SAMEA3500074	David et al., 2019	11/340/437	ST11	human	unknown	Slovakia	No carbapenemase found
5, Supplementary Figure 3	ERR1204856	EuSCAPE_PL032	PRJEB10018	SAMEA3499972	David et al., 2019	11/340/437	ST11	human	Lower Respiratory Tract Secrection	Poland	No carbapenemase found
5, Supplementary Figure 3	ERR1204942	EuSCAPE_CZ004	PRJEB10018	SAMEA3499000	David et al., 2019	11/340/437	ST340	human	Urine	Czech Republic	No carbapenemase found
5, Supplementary Figure 3	ERR1204927	EuSCAPE_SK030	PRJEB10018	SAMEA3500098	David et al., 2019	11/340/437	ST11	human	Urine	Slovakia	No carbapenemase found
5, Supplementary Figure 3	ERR1415766	EuSCAPE_RS029	PRJEB10018	SAMEA3721150	David et al., 2019	11/340/437	ST437	human	Blood	Serbia	No carbapenemase found
5, Supplementary Figure 3	ERR1514925	EuSCAPE_RS106	PRJEB10018	SAMEA3727533	David et al., 2019	11/340/437	ST340	human	Urine	Serbia	No carbapenemase found
5, Supplementary Figure 3	ERR1204827	EuSCAPE_AT023	PRJEB10018	SAMEA3499895	David et al., 2019	11/340/437	ST11	human	Lower Respiratory Tract Secrection	Austria	NDM-1
5, Supplementary Figure 3	ERR1415798	EuSCAPE_RS075	PRJEB10018	SAMEA3721195	David et al., 2019	11/340/437	ST340	human	Urine	Serbia	No carbapenemase found
5, Supplementary Figure 3	ERR1334504	EuSCAPE_RS007	PRJEB10018	SAMEA3649813	David et al., 2019	11/340/437	ST340	human	Urine	Serbia	No carbapenemase found
5, Supplementary Figure 3	ERR1415665	EuSCAPE_HR007	PRJEB10018	SAMEA3721078	David et al., 2019	11/340/437	ST437	human	Urine	Croatia	No carbapenemase found
5, Supplementary Figure 3	ERR1334417	EuSCAPE_HR106	PRJEB10018	SAMEA3649572	David et al., 2019	11/340/437	ST437	human	Urine	Croatia	No carbapenemase found
5, Supplementary Figure 3	ERR1204957	EuSCAPE_CZ025	PRJEB10018	SAMEA3499021	David et al., 2019	11/340/437	ST11	human	Lower Respiratory Tract Secrection	Czech Republic	No carbapenemase found
5, Supplementary Figure 3	ERR1415718	EuSCAPE_HR066	PRJEB10018	SAMEA3721098	David et al., 2019	11/340/437	ST437	human	Urine	Croatia	No carbapenemase found
5, Supplementary Figure 3	ERR1217305	EuSCAPE_IT127	PRJEB10018	SAMEA3515156	David et al., 2019	11/340/437	ST11	human	Blood	Italy	KPC-3
5, Supplementary Figure 3	ERR1204832	EuSCAPE_EE005	PRJEB10018	SAMEA3499909	David et al., 2019	11/340/437	ST11	human	Urine	Estonia	No carbapenemase found
5, Supplementary Figure 3	ERR1204922	EuSCAPE_SK024	PRJEB10018	SAMEA3500092	David et al., 2019	11/340/437	ST11	human	Urine	Slovakia	No carbapenemase found
5, Supplementary Figure 3	ERR1228366	EuSCAPE_ES068	PRJEB10018	SAMEA3538940	David et al., 2019	11/340/437	ST11	human	Blood	Spain	OXA-48
5, Supplementary Figure 3	ERR1205024	EuSCAPE_PL040	PRJEB10018	SAMEA3499999	David et al., 2019	11/340/437	ST11	human	Urine	Poland	No carbapenemase found
5, Supplementary Figure 3	ERR1204869	EuSCAPE_PL054	PRJEB10018	SAMEA3499955	David et al., 2019	11/340/437	ST11	human	Lower Respiratory Tract Secrection	Poland	No carbapenemase found
5, Supplementary Figure 3	ERR1204847	EuSCAPE_PL010	PRJEB10018	SAMEA3499944	David et al., 2019	11/340/437	ST11	human	Urine	Poland	No carbapenemase found
5, Supplementary Figure 3	ERR1204943	EuSCAPE_CZ007	PRJEB10018	SAMEA3499003	David et al., 2019	11/340/437	ST11	human	Wound Secretion	Czech Republic	NDM-1
5, Supplementary Figure 3	ERR1228269	EuSCAPE_HU022	PRJEB10018	SAMEA3538779	David et al., 2019	11/340/437	ST11	human	Wound Secretion	Hungary	No carbapenemase found
5, Supplementary Figure 3	ERR1374978	EuSCAPE_SI004	PRJEB10018	SAMEA3673021	David et al., 2019	11/340/437	ST437	human	Lower Respiratory Tract Secrection	Slovenia	No carbapenemase found
5, Supplementary Figure 3	ERR1204862	EuSCAPE_PL036	PRJEB10018	SAMEA3499993	David et al., 2019	11/340/437	ST11	human	Lower Respiratory Tract Secrection	Poland	No carbapenemase found
5, Supplementary Figure 3	ERR1415741	EuSCAPE_HR091	PRJEB10018	SAMEA3721123	David et al., 2019	11/340/437	ST437	human	Blood	Croatia	No carbapenemase found
5, Supplementary Figure 3	ERR1415713	EuSCAPE_HR061	PRJEB10018	SAMEA3721093	David et al., 2019	11/340/437	ST437	human	Lower Respiratory Tract Secrection	Croatia	No carbapenemase found
5, Supplementary Figure 3	ERR1415756	EuSCAPE_RS014	PRJEB10018	SAMEA3721137	David et al., 2019	11/340/437	ST340	human	Urine	Serbia	No carbapenemase found
5, Supplementary Figure 3	ERR1204876	EuSCAPE_FR008	PRJEB10018	SAMEA3499982	David et al., 2019	11/340/437	ST11	human	Urine	France	No carbapenemase found
5, Supplementary Figure 3	ERR1204999	EuSCAPE_EE002	PRJEB10018	SAMEA3499906	David et al., 2019	11/340/437	ST11	human	Urine	Estonia	No carbapenemase found
5, Supplementary Figure 3	ERR1374909	EuSCAPE_RS072	PRJEB10018	SAMEA3721192	David et al., 2019	11/340/437	ST437	human	Urine	Serbia	NDM-1
5, Supplementary Figure 3	ERR1374884	EuSCAPE_HR005	PRJEB10018	SAMEA3721074	David et al., 2019	11/340/437	ST437	human	Urine	Croatia	No carbapenemase found
5, Supplementary Figure 3	ERR1415785	EuSCAPE_RS057	PRJEB10018	SAMEA3721178	David et al., 2019	11/340/437	ST437	human	Lower Respiratory Tract Secrection	Serbia	NDM-1
5, Supplementary Figure 3	ERR1204817	EuSCAPE_AT006	PRJEB10018	SAMEA3499878	David et al., 2019	11/340/437	ST11	human	Wound Secretion	Austria	No carbapenemase found
5, Supplementary Figure 3	ERR1334632	EuSCAPE_RS009	PRJEB10018	SAMEA3649817	David et al., 2019	11/340/437	ST340	human	Urine	Serbia	No carbapenemase found
5, Supplementary Figure 3	ERR1334627	EuSCAPE_RS002	PRJEB10018	SAMEA3649802	David et al., 2019	11/340/437	ST437	human	Urine	Serbia	NDM-1
5, Supplementary Figure 3	ERR1415565	EuSCAPE_UK058	PRJEB10018	SAMEA3720937	David et al., 2019	11/340/437	ST340	human	Urine	United Kingdom	No carbapenemase found
5, Supplementary Figure 3	ERR1374896	EuSCAPE_RS031	PRJEB10018	SAMEA3721152	David et al., 2019	11/340/437	ST437	human	Blood	Serbia	No carbapenemase found
5, Supplementary Figure 3	ERR1228227	EuSCAPE_IT365	PRJEB10018	SAMEA3538763	David et al., 2019	11/340/437	ST11	human	Urine	Italy	No carbapenemase found
5, Supplementary Figure 3	ERR1415663	EuSCAPE_HR003	PRJEB10018	SAMEA3721071	David et al., 2019	11/340/437	ST437	human	Urine	Croatia	No carbapenemase found
5, Supplementary Figure 3	ERR1204962	EuSCAPE_CZ034	PRJEB10018	SAMEA3499031	David et al., 2019	11/340/437	ST11	human	Urine	Czech Republic	No carbapenemase found
5, Supplementary Figure 3	ERR1334560	EuSCAPE_ES158	PRJEB10018	SAMEA3649474	David et al., 2019	11/340/437	ST11	human	Urine	Spain	No carbapenemase found
5, Supplementary Figure 3	ERR1204936	EuSCAPE_SK044	PRJEB10018	SAMEA3498992	David et al., 2019	11/340/437	ST11	human	Urine	Slovakia	No carbapenemase found
5, Supplementary Figure 3	ERR1204966	EuSCAPE_CZ039	PRJEB10018	SAMEA3499036	David et al., 2019	11/340/437	ST340	human	Wound Secretion (abscess)	Czech Republic	No carbapenemase found
5, Supplementary Figure 3	ERR1205015	EuSCAPE_PL016	PRJEB10018	SAMEA3499956	David et al., 2019	11/340/437	ST11	human	Urine	Poland	No carbapenemase found
5, Supplementary Figure 3	ERR1334418	EuSCAPE_GR001	PRJEB10018	SAMEA3649587	David et al., 2019	11/340/437	ST11	human	Blood	Greece	NDM-1
5, Supplementary Figure 3	ERR1415699	EuSCAPE_HR046	PRJEB10018	SAMEA3721072	David et al., 2019	11/340/437	ST437	human	Urine	Croatia	No carbapenemase found
5, Supplementary Figure 3	ERR1228365	EuSCAPE_ES067	PRJEB10018	SAMEA3538939	David et al., 2019	11/340/437	ST11	human	Wound Secretion	Spain	No carbapenemase found
5, Supplementary Figure 3	ERR1217013	EuSCAPE_DE067	PRJEB10018	SAMEA3512094	David et al., 2019	11/340/437	ST11	human	Wound Secretion	Germany	OXA-48
5, Supplementary Figure 3	ERR1289713	EuSCAPE_ES279	PRJEB10018	SAMEA3649618	David et al., 2019	11/340/437	ST11	human	Urine	Spain	OXA-48
5, Supplementary Figure 3	ERR1541550	EuSCAPE_SK012	PRJEB10018	SAMEA3729911	David et al., 2019	11/340/437	ST11	human	Wound Secretion	Slovakia	No carbapenemase found
5, Supplementary Figure 3	ERR1228382	EuSCAPE_ES084	PRJEB10018	SAMEA3538956	David et al., 2019	11/340/437	ST11	human	Wound Secretion	Spain	OXA-48
5, Supplementary Figure 3	ERR1541551	EuSCAPE_SK018	PRJEB10018	SAMEA3729912	David et al., 2019	11/340/437	ST11	human	Wound Secretion	Slovakia	No carbapenemase found
5, Supplementary Figure 3	ERR1228371	EuSCAPE_ES073	PRJEB10018	SAMEA3538945	David et al., 2019	11/340/437	ST11	human	Blood	Spain	KPC-2
5, Supplementary Figure 3	ERR1334424	EuSCAPE_GR008	PRJEB10018	SAMEA3649601	David et al., 2019	11/340/437	ST11	human	Urine	Greece	NDM-1
5, Supplementary Figure 3	ERR1374901	EuSCAPE_RS045	PRJEB10018	SAMEA3721166	David et al., 2019	11/340/437	ST340	human	Urine	Serbia	NDM-1
5	ERR1514938	EuSCAPE_RS119	PRJEB10018	SAMEA3727546	David et al., 2019	11/340/437	340*	human	Urine	Serbia	No carbapenemase found
5, Supplementary Figure 3	ERR1204855	EuSCAPE_PL031	PRJEB10018	SAMEA3499970	David et al., 2019	11/340/437	ST11	human	Puncture Fluids	Poland	No carbapenemase found
5, Supplementary Figure 3	ERR1204930	EuSCAPE_SK034	PRJEB10018	SAMEA3498970	David et al., 2019	11/340/437	ST11	human	Lower Respiratory Tract Secrection	Slovakia	No carbapenemase found
5, Supplementary Figure 3	ERR1334741	EuSCAPE_SK013	PRJEB10018	SAMEA3500081	David et al., 2019	11/340/437	ST11	human	Lower Respiratory Tract Secrection	Slovakia	No carbapenemase found
5, Supplementary Figure 3	ERR1415668	EuSCAPE_HR010	PRJEB10018	SAMEA3721084	David et al., 2019	11/340/437	ST437	human	Urine	Croatia	No carbapenemase found
5, Supplementary Figure 3	ERR1334605	EuSCAPE_GR133	PRJEB10018	SAMEA3649752	David et al., 2019	11/340/437	ST11	human	Urine	Greece	NDM-1
5, Supplementary Figure 3	ERR1289752	EuSCAPE_GR031	PRJEB10018	SAMEA3649648	David et al., 2019	11/340/437	ST11	human	Urine	Greece	OXA-48
5, Supplementary Figure 3	ERR1228271	EuSCAPE_HU024	PRJEB10018	SAMEA3538992	David et al., 2019	11/340/437	ST11	human	Blood	Hungary	No carbapenemase found
5, Supplementary Figure 3	ERR1204854	EuSCAPE_PL030	PRJEB10018	SAMEA3499968	David et al., 2019	11/340/437	ST11	human	Blood	Poland	No carbapenemase found
5, Supplementary Figure 3	ERR1415779	EuSCAPE_RS049	PRJEB10018	SAMEA3721170	David et al., 2019	11/340/437	ST340	human	Urine	Serbia	NDM-1
5, Supplementary Figure 3	ERR1415677	EuSCAPE_HR020	PRJEB10018	SAMEA3721022	David et al., 2019	11/340/437	ST437	human	Blood	Croatia	No carbapenemase found
5, Supplementary Figure 3	ERR1204949	EuSCAPE_CZ014	PRJEB10018	SAMEA3499010	David et al., 2019	11/340/437	ST11	human	Urine	Czech Republic	No carbapenemase found
5, Supplementary Figure 3	ERR1228373	EuSCAPE_ES075	PRJEB10018	SAMEA3538947	David et al., 2019	11/340/437	ST11	human	Puncture Fluids	Spain	OXA-48
5, Supplementary Figure 3	ERR1216965	EuSCAPE_DE019	PRJEB10018	SAMEA3512046	David et al., 2019	11/340/437	ST11	human	Lower Respiratory Tract Secrection	Germany	NDM-1
5, Supplementary Figure 3	ERR1204873	EuSCAPE_PL060	PRJEB10018	SAMEA3499967	David et al., 2019	11/340/437	ST11	human	Urine	Poland	No carbapenemase found
5, Supplementary Figure 3	ERR1415585	EuSCAPE_RO046	PRJEB10018	SAMEA3720956	David et al., 2019	11/340/437	ST11	human	Urine	Romania	NDM-1
5, Supplementary Figure 3	ERR1334671	EuSCAPE_PT025	PRJEB10018	SAMEA3649842	David et al., 2019	11/340/437	ST11	human	Urine	Portugal	No carbapenemase found
5, Supplementary Figure 3	ERR1374890	EuSCAPE_HR075	PRJEB10018	SAMEA3721107	David et al., 2019	11/340/437	ST437	human	Urine	Croatia	No carbapenemase found
5, Supplementary Figure 3	ERR1204857	EuSCAPE_PL019	PRJEB10018	SAMEA3499978	David et al., 2019	11/340/437	ST11	human	Urine	Poland	No carbapenemase found
5, Supplementary Figure 3	ERR1204929	EuSCAPE_SK033	PRJEB10018	SAMEA3498969	David et al., 2019	11/340/437	ST11	human	Wound Secretion	Slovakia	No carbapenemase found
5, Supplementary Figure 3	ERR1204905	EuSCAPE_SK001	PRJEB10018	SAMEA3500069	David et al., 2019	11/340/437	ST11	human	Lower Respiratory Tract Secrection	Slovakia	No carbapenemase found
5, Supplementary Figure 3	ERR1289741	EuSCAPE_GR016	PRJEB10018	SAMEA3649616	David et al., 2019	11/340/437	ST11	human	Urine	Greece	NDM-1
5, Supplementary Figure 3	ERR1204984	EuSCAPE_SK031	PRJEB10018	SAMEA3498967	David et al., 2019	11/340/437	ST11	human	Other (bile)	Slovakia	No carbapenemase found
5, Supplementary Figure 3	ERR1217084	EuSCAPE_LT007	PRJEB10018	SAMEA3538454	David et al., 2019	11/340/437	ST437	human	Urine	Lithuania	No carbapenemase found
5, Supplementary Figure 3	ERR1228383	EuSCAPE_ES085	PRJEB10018	SAMEA3538957	David et al., 2019	11/340/437	ST11	human	Blood	Spain	KPC-2
5, Supplementary Figure 3	ERR1514926	EuSCAPE_RS107	PRJEB10018	SAMEA3727534	David et al., 2019	11/340/437	ST340	human	Urine	Serbia	No carbapenemase found
5, Supplementary Figure 3	ERR1204960	EuSCAPE_CZ032	PRJEB10018	SAMEA3499028	David et al., 2019	11/340/437	ST11	human	Urine	Czech Republic	No carbapenemase found
5, Supplementary Figure 3	ERR1415711	EuSCAPE_HR059	PRJEB10018	SAMEA3721091	David et al., 2019	11/340/437	ST437	human	Lower Respiratory Tract Secrection	Croatia	No carbapenemase found
5, Supplementary Figure 3	ERR1204906	EuSCAPE_SK002	PRJEB10018	SAMEA3500070	David et al., 2019	11/340/437	ST11	human	Lower Respiratory Tract Secrection	Slovakia	No carbapenemase found
5, Supplementary Figure 3	ERR1415669	EuSCAPE_HR011	PRJEB10018	SAMEA3721001	David et al., 2019	11/340/437	ST437	human	Urine	Croatia	No carbapenemase found
5, Supplementary Figure 3	ERR1415773	EuSCAPE_RS040	PRJEB10018	SAMEA3721161	David et al., 2019	11/340/437	ST437	human	Blood	Serbia	NDM-1
5, Supplementary Figure 3	ERR1514961	EuSCAPE_IE019	PRJEB10018	SAMEA3727569	David et al., 2019	11/340/437	ST11	human	Urine	Ireland	NDM-1
5, Supplementary Figure 3	ERR1217244	EuSCAPE_IT058	PRJEB10018	SAMEA3515090	David et al., 2019	11/340/437	ST11	human	Blood	Italy	NDM-1
5, Supplementary Figure 3	ERR1204948	EuSCAPE_CZ013	PRJEB10018	SAMEA3499009	David et al., 2019	11/340/437	ST11	human	Urine	Czech Republic	No carbapenemase found
5, Supplementary Figure 3	ERR1415784	EuSCAPE_RS056	PRJEB10018	SAMEA3721177	David et al., 2019	11/340/437	ST340	human	Urine	Serbia	No carbapenemase found
5, Supplementary Figure 3	ERR1514921	EuSCAPE_BE100	PRJEB10018	SAMEA3727687	David et al., 2019	11/340/437	ST11	human	Lower Respiratory Tract Secrection	Belgium	OXA-48
5, Supplementary Figure 3	ERR1415549	EuSCAPE_UK041	PRJEB10018	SAMEA3720925	David et al., 2019	11/340/437	ST11	human	Urine	United Kingdom	NDM-1
5, Supplementary Figure 3	ERR1415740	EuSCAPE_HR103	PRJEB10018	SAMEA3721122	David et al., 2019	11/340/437	ST437	human	Blood	Croatia	No carbapenemase found
5, Supplementary Figure 3	ERR1217015	EuSCAPE_DE069	PRJEB10018	SAMEA3512096	David et al., 2019	11/340/437	ST11	human	Urine	Germany	OXA-48
5, Supplementary Figure 3	ERR1374903	EuSCAPE_RS051	PRJEB10018	SAMEA3721172	David et al., 2019	11/340/437	ST340	human	Urine	Serbia	No carbapenemase found
5, Supplementary Figure 3	ERR1541559	EuSCAPE_CZ026	PRJEB10018	SAMEA3729920	David et al., 2019	11/340/437	ST11	human	Lower Respiratory Tract Secrection	Czech Republic	No carbapenemase found
5, Supplementary Figure 3	ERR1204970	EuSCAPE_AT011	PRJEB10018	SAMEA3499883	David et al., 2019	11/340/437	ST11	human	Lower Respiratory Tract Secrection	Austria	OXA-48
5, Supplementary Figure 3	ERR1204914	EuSCAPE_SK011	PRJEB10018	SAMEA3500079	David et al., 2019	11/340/437	ST11	human	Urine	Slovakia	No carbapenemase found
5, Supplementary Figure 3	ERR1415706	EuSCAPE_HR053	PRJEB10018	SAMEA3721086	David et al., 2019	11/340/437	ST340	human	Urine	Croatia	OXA-48
5, Supplementary Figure 3	ERR1228274	EuSCAPE_HU027	PRJEB10018	SAMEA3538786	David et al., 2019	11/340/437	ST11	human	Blood	Hungary	No carbapenemase found
5, Supplementary Figure 3	ERR1205023	EuSCAPE_PL038	PRJEB10018	SAMEA3499996	David et al., 2019	11/340/437	ST11	human	Lower Respiratory Tract Secrection	Poland	No carbapenemase found
5, Supplementary Figure 3	ERR1228345	EuSCAPE_ES047	PRJEB10018	SAMEA3538919	David et al., 2019	11/340/437	ST11	human	Puncture Fluids	Spain	OXA-48
5, Supplementary Figure 3	ERR1415666	EuSCAPE_HR008	PRJEB10018	SAMEA3721080	David et al., 2019	11/340/437	ST437	human	Urine	Croatia	No carbapenemase found
5, Supplementary Figure 3	ERR1204859	EuSCAPE_PL025	PRJEB10018	SAMEA3499988	David et al., 2019	11/340/437	ST11	human	Lower Respiratory Tract Secrection	Poland	No carbapenemase found
5, Supplementary Figure 3	ERR1204814	EuSCAPE_AT002	PRJEB10018	SAMEA3499874	David et al., 2019	11/340/437	ST11	human	Wound Secretion	Austria	No carbapenemase found
5, Supplementary Figure 3	ERR1204938	EuSCAPE_SK046	PRJEB10018	SAMEA3498994	David et al., 2019	11/340/437	ST11	human	Wound Secretion	Slovakia	No carbapenemase found
5, Supplementary Figure 3	ERR1334425	EuSCAPE_GR010	PRJEB10018	SAMEA3649604	David et al., 2019	11/340/437	ST11	human	Urine	Greece	NDM-1
5, Supplementary Figure 3	ERR1228245	EuSCAPE_BU022	PRJEB10018	SAMEA3538743	David et al., 2019	11/340/437	ST11	human	Urine	Bulgaria	NDM-1
5, Supplementary Figure 3	ERR1415726	EuSCAPE_HR074	PRJEB10018	SAMEA3721106	David et al., 2019	11/340/437	ST437	human	Lower Respiratory Tract Secrection	Croatia	No carbapenemase found
5, Supplementary Figure 3	ERR1334606	EuSCAPE_GR134	PRJEB10018	SAMEA3649753	David et al., 2019	11/340/437	ST11	human	Urine	Greece	NDM-1
5, Supplementary Figure 3	ERR1415680	EuSCAPE_HR024	PRJEB10018	SAMEA3721029	David et al., 2019	11/340/437	ST437	human	Urine	Croatia	No carbapenemase found
5, Supplementary Figure 3	ERR1374875	EuSCAPE_UK075	PRJEB10018	SAMEA3720946	David et al., 2019	11/340/437	ST11	human	Urine	United Kingdom	NDM-1
5, Supplementary Figure 3	ERR1415751	EuSCAPE_HR090	PRJEB10018	SAMEA3721133	David et al., 2019	11/340/437	ST437	human	Lower Respiratory Tract Secrection	Croatia	No carbapenemase found
5, Supplementary Figure 3	ERR1289731	EuSCAPE_HR107	PRJEB10018	SAMEA3649574	David et al., 2019	11/340/437	ST437	human	Lower Respiratory Tract Secrection	Croatia	No carbapenemase found
5, Supplementary Figure 3	ERR1541544	EuSCAPE_PL004	PRJEB10018	SAMEA3729905	David et al., 2019	11/340/437	ST11	human	Urine	Poland	No carbapenemase found
5, Supplementary Figure 3	ERR1204846	EuSCAPE_PL008	PRJEB10018	SAMEA3499940	David et al., 2019	11/340/437	ST11	human	Urine	Poland	No carbapenemase found
5, Supplementary Figure 3	ERR1415727	EuSCAPE_HR076	PRJEB10018	SAMEA3721108	David et al., 2019	11/340/437	ST437	human	Wound Secretion	Croatia	No carbapenemase found
5, Supplementary Figure 3	ERR1217070	EuSCAPE_MT013	PRJEB10018	SAMEA3538440	David et al., 2019	11/340/437	ST11	human	Blood	Malta	OXA-48
5, Supplementary Figure 3	ERR1228391	EuSCAPE_ES093	PRJEB10018	SAMEA3538965	David et al., 2019	11/340/437	ST11	human	Urine	Spain	NDM-1;VIM-1
5, Supplementary Figure 3	ERR1415671	EuSCAPE_HR013	PRJEB10018	SAMEA3721006	David et al., 2019	11/340/437	ST11	human	Blood	Croatia	No carbapenemase found
5, Supplementary Figure 3	ERR1541555	EuSCAPE_CZ006	PRJEB10018	SAMEA3729916	David et al., 2019	11/340/437	ST340	human	Urine	Czech Republic	No carbapenemase found
5, Supplementary Figure 3	ERR1415592	EuSCAPE_RO054	PRJEB10018	SAMEA3720963	David et al., 2019	11/340/437	ST11	human	Lower Respiratory Tract Secrection	Romania	NDM-1
5, Supplementary Figure 3	ERR1217073	EuSCAPE_MT016	PRJEB10018	SAMEA3538443	David et al., 2019	11/340/437	ST11	human	Urine	Malta	OXA-48
5, Supplementary Figure 3	ERR1204845	EuSCAPE_PL007	PRJEB10018	SAMEA3499938	David et al., 2019	11/340/437	ST11	human	Urine	Poland	No carbapenemase found
5, Supplementary Figure 3	ERR1415747	EuSCAPE_HR099	PRJEB10018	SAMEA3721129	David et al., 2019	11/340/437	ST437	human	Other (catheter)	Croatia	No carbapenemase found
5, Supplementary Figure 3	ERR1228264	EuSCAPE_HU017	PRJEB10018	SAMEA3538771	David et al., 2019	11/340/437	ST11	human	Other (glans)	Hungary	No carbapenemase found
5, Supplementary Figure 3	ERR1228359	EuSCAPE_ES061	PRJEB10018	SAMEA3538933	David et al., 2019	11/340/437	ST11	human	Wound Secretion	Spain	No carbapenemase found
5, Supplementary Figure 3	ERR1217062	EuSCAPE_MT005	PRJEB10018	SAMEA3538432	David et al., 2019	11/340/437	ST11	human	Blood	Malta	OXA-48
5, Supplementary Figure 3	ERR1204907	EuSCAPE_SK003	PRJEB10018	SAMEA3500071	David et al., 2019	11/340/437	ST11	human	Urine	Slovakia	No carbapenemase found
5	ERR1334600	EuSCAPE_GR121	PRJEB10018	SAMEA3649740	David et al., 2019	11/340/437	11	human	Urine	Greece	NDM-1
5, Supplementary Figure 3	ERR1204901	EuSCAPE_FR071	PRJEB10018	SAMEA3500057	David et al., 2019	11/340/437	ST11	human	Urine	France	No carbapenemase found
5, Supplementary Figure 3	ERR1217066	EuSCAPE_MT009	PRJEB10018	SAMEA3538436	David et al., 2019	11/340/437	ST11	human	Urine	Malta	OXA-48
5, Supplementary Figure 3	ERR1415715	EuSCAPE_HR063	PRJEB10018	SAMEA3721095	David et al., 2019	11/340/437	ST437	human	Urine	Croatia	No carbapenemase found
5, Supplementary Figure 3	ERR1289747	EuSCAPE_GR026	PRJEB10018	SAMEA3649637	David et al., 2019	11/340/437	ST11	human	Other (central venous catheter)	Greece	NDM-1
5, Supplementary Figure 3	ERR1415723	EuSCAPE_HR071	PRJEB10018	SAMEA3721103	David et al., 2019	11/340/437	ST437	human	Wound Secretion	Croatia	No carbapenemase found
5, Supplementary Figure 3	ERR1334700	EuSCAPE_PT059	PRJEB10018	SAMEA3649873	David et al., 2019	11/340/437	ST11	human	Urine	Portugal	No carbapenemase found
5, Supplementary Figure 3	ERR1205001	EuSCAPE_EE006	PRJEB10018	SAMEA3499910	David et al., 2019	11/340/437	ST11	human	Wound Secretion	Estonia	No carbapenemase found
5, Supplementary Figure 3	ERR1204863	EuSCAPE_PL037	PRJEB10018	SAMEA3499994	David et al., 2019	11/340/437	ST11	human	Urine	Poland	No carbapenemase found
5, Supplementary Figure 3	ERR1415802	EuSCAPE_RS080	PRJEB10018	SAMEA3721200	David et al., 2019	11/340/437	ST340	human	Urine	Serbia	No carbapenemase found
5, Supplementary Figure 3	ERR1204871	EuSCAPE_PL057	PRJEB10018	SAMEA3499961	David et al., 2019	11/340/437	ST11	human	Urine	Poland	No carbapenemase found
5, Supplementary Figure 3	ERR1204946	EuSCAPE_CZ011	PRJEB10018	SAMEA3499007	David et al., 2019	11/340/437	ST340	human	Urine	Czech Republic	No carbapenemase found
5, Supplementary Figure 3	ERR1204934	EuSCAPE_SK039	PRJEB10018	SAMEA3498975	David et al., 2019	11/340/437	ST340	human	Lower Respiratory Tract Secrection	Slovakia	No carbapenemase found
5, Supplementary Figure 3	ERR1334587	EuSCAPE_GR094	PRJEB10018	SAMEA3649713	David et al., 2019	11/340/437	ST11	human	Wound Secretion	Greece	NDM-1
5, Supplementary Figure 3	ERR1204944	EuSCAPE_CZ008	PRJEB10018	SAMEA3499004	David et al., 2019	11/340/437	ST340	human	Lower Respiratory Tract Secrection	Czech Republic	No carbapenemase found
5, Supplementary Figure 3	ERR1415761	EuSCAPE_RS021	PRJEB10018	SAMEA3721144	David et al., 2019	11/340/437	ST340	human	Urine	Serbia	NDM-1
5	ERR1374911	EuSCAPE_RS081	PRJEB10018	SAMEA3721201	David et al., 2019	11/340/437	340	human	Urine	Serbia	NDM-1
5, Supplementary Figure 3	ERR1415466	EuSCAPE_RO007	PRJEB10018	SAMEA3673108	David et al., 2019	11/340/437	ST11	human	Blood	Romania	OXA-48
5, Supplementary Figure 3	ERR1541548	EuSCAPE_FR049	PRJEB10018	SAMEA3729909	David et al., 2019	11/340/437	ST11	human	Blood	France	No carbapenemase found
5, Supplementary Figure 3	ERR1541266	EuSCAPE_BE111	PRJEB10018	SAMEA3727707	David et al., 2019	11/340/437	ST11	human	Urine	Belgium	OXA-48
5, Supplementary Figure 3	ERR1228298	EuSCAPE_HU052	PRJEB10018	SAMEA3538840	David et al., 2019	11/340/437	ST11	human	Urine	Hungary	No carbapenemase found
5, Supplementary Figure 3	ERR1217068	EuSCAPE_MT011	PRJEB10018	SAMEA3538438	David et al., 2019	11/340/437	ST11	human	Urine	Malta	OXA-48
5, Supplementary Figure 3	ERR1204923	EuSCAPE_SK025	PRJEB10018	SAMEA3500093	David et al., 2019	11/340/437	ST11	human	Urine	Slovakia	No carbapenemase found
5, Supplementary Figure 3	ERR1204842	EuSCAPE_PL002	PRJEB10018	SAMEA3499929	David et al., 2019	11/340/437	ST11	human	Lower Respiratory Tract Secrection	Poland	No carbapenemase found
5, Supplementary Figure 3	ERR1204908	EuSCAPE_SK004	PRJEB10018	SAMEA3500072	David et al., 2019	11/340/437	ST11	human	Urine	Slovakia	No carbapenemase found
5, Supplementary Figure 3	ERR1334485	EuSCAPE_GR135	PRJEB10018	SAMEA3649754	David et al., 2019	11/340/437	ST11	human	Urine	Greece	NDM-1
5, Supplementary Figure 3	ERR1205028	EuSCAPE_PL048	PRJEB10018	SAMEA3499943	David et al., 2019	11/340/437	ST11	human	Urine	Poland	NDM-1
5, Supplementary Figure 3	ERR1204917	EuSCAPE_SK016	PRJEB10018	SAMEA3500084	David et al., 2019	11/340/437	ST11	human	Lower Respiratory Tract Secrection	Slovakia	No carbapenemase found
5, Supplementary Figure 3	ERR1204920	EuSCAPE_SK022	PRJEB10018	SAMEA3500090	David et al., 2019	11/340/437	ST11	human	Urine	Slovakia	No carbapenemase found
5, Supplementary Figure 3	ERR1204858	EuSCAPE_PL021	PRJEB10018	SAMEA3499981	David et al., 2019	11/340/437	ST11	human	Wound Secretion	Poland	No carbapenemase found
5, Supplementary Figure 3	ERR1541432	EuSCAPE_TR184	PRJEB10018	SAMEA3729748	David et al., 2019	11/340/437	ST11	human	Urine	Türkiye	NDM-1
5, Supplementary Figure 3	ERR1228380	EuSCAPE_ES082	PRJEB10018	SAMEA3538954	David et al., 2019	11/340/437	ST11	human	Urine	Spain	OXA-48
5, Supplementary Figure 3	ERR1415819	EuSCAPE_RS098	PRJEB10018	SAMEA3721216	David et al., 2019	11/340/437	ST340	human	Urine	Serbia	No carbapenemase found
5, Supplementary Figure 3	ERR1204912	EuSCAPE_SK009	PRJEB10018	SAMEA3500077	David et al., 2019	11/340/437	ST11	human	Urine	Slovakia	No carbapenemase found
5, Supplementary Figure 3	ERR1415734	EuSCAPE_HR083	PRJEB10018	SAMEA3721115	David et al., 2019	11/340/437	ST437	human	Blood	Croatia	No carbapenemase found
5, Supplementary Figure 3	ERR1204815	EuSCAPE_AT004	PRJEB10018	SAMEA3499876	David et al., 2019	11/340/437	ST11	human	Urine	Austria	No carbapenemase found
5, Supplementary Figure 3	ERR1415814	EuSCAPE_RS093	PRJEB10018	SAMEA3721211	David et al., 2019	11/340/437	ST340	human	Urine	Serbia	OXA-48
5, Supplementary Figure 3	ERR1334601	EuSCAPE_GR124	PRJEB10018	SAMEA3649743	David et al., 2019	11/340/437	ST340	human	Wound Secretion	Greece	KPC-2;VIM-1
5, Supplementary Figure 3	ERR1415717	EuSCAPE_HR065	PRJEB10018	SAMEA3721097	David et al., 2019	11/340/437	ST437	human	Puncture Fluids	Croatia	No carbapenemase found
5	ERR1415696	EuSCAPE_HR042	PRJEB10018	SAMEA3721065	David et al., 2019	11/340/437	437	human	Urine	Croatia	No carbapenemase found
5, Supplementary Figure 3	ERR1374913	EuSCAPE_RS102	PRJEB10018	SAMEA3721220	David et al., 2019	11/340/437	ST437	human	Urine	Serbia	NDM-1
5, Supplementary Figure 3	ERR1415735	EuSCAPE_HR084	PRJEB10018	SAMEA3721116	David et al., 2019	11/340/437	ST437	human	Wound Secretion	Croatia	No carbapenemase found
5	ERR1541394	EuSCAPE_TR141	PRJEB10018	SAMEA3729672	David et al., 2019	11/340/437	11	human	Blood	Turkey	OXA-48
5, Supplementary Figure 3	ERR1415681	EuSCAPE_HR025	PRJEB10018	SAMEA3721032	David et al., 2019	11/340/437	ST437	human	Urine	Croatia	No carbapenemase found
5, Supplementary Figure 3	ERR1415768	EuSCAPE_RS032	PRJEB10018	SAMEA3721153	David et al., 2019	11/340/437	ST437	human	Blood	Serbia	NDM-1
5, Supplementary Figure 3	ERR1415762	EuSCAPE_RS022	PRJEB10018	SAMEA3721145	David et al., 2019	11/340/437	ST340	human	Urine	Serbia	No carbapenemase found
5, Supplementary Figure 3	ERR1217059	EuSCAPE_MT002	PRJEB10018	SAMEA3538429	David et al., 2019	11/340/437	ST11	human	Wound Secretion	Malta	OXA-48
5, Supplementary Figure 3	ERR1541549	EuSCAPE_SK008	PRJEB10018	SAMEA3729910	David et al., 2019	11/340/437	ST11	human	Urine	Slovakia	No carbapenemase found
5	ERR1415815	EuSCAPE_RS094	PRJEB10018	SAMEA3721212	David et al., 2019	11/340/437	340	human	Urine	Serbia	No carbapenemase found
5, Supplementary Figure 3	ERR1217330	EuSCAPE_IT155	PRJEB10018	SAMEA3515184	David et al., 2019	11/340/437	ST11	human	Lower Respiratory Tract Secrection	Italy	No carbapenemase found
5, Supplementary Figure 3	ERR1415737	EuSCAPE_HR087	PRJEB10018	SAMEA3721119	David et al., 2019	11/340/437	ST437	human	Urine	Croatia	No carbapenemase found
5, Supplementary Figure 3	ERR1415674	EuSCAPE_HR016	PRJEB10018	SAMEA3721013	David et al., 2019	11/340/437	ST437	human	Urine	Croatia	No carbapenemase found
5	ERR1415790	EuSCAPE_RS064	PRJEB10018	SAMEA3721184	David et al., 2019	11/340/437	437	human	Other (drainage)	Serbia	NDM-1
5, Supplementary Figure 3	ERR1217074	EuSCAPE_MT017	PRJEB10018	SAMEA3538444	David et al., 2019	11/340/437	ST11	human	Urine	Malta	OXA-48
5, Supplementary Figure 3	ERR1415675	EuSCAPE_HR017	PRJEB10018	SAMEA3721015	David et al., 2019	11/340/437	ST437	human	Other (central venous catheter)	Croatia	No carbapenemase found
5, Supplementary Figure 3	ERR1204852	EuSCAPE_PL028	PRJEB10018	SAMEA3499964	David et al., 2019	11/340/437	ST11	human	Urine	Poland	No carbapenemase found
5, Supplementary Figure 3	ERR1204830	EuSCAPE_AT032	PRJEB10018	SAMEA3499904	David et al., 2019	11/340/437	ST11	human	Puncture Fluids	Austria	No carbapenemase found
5, Supplementary Figure 3	ERR1541553	EuSCAPE_SK026	PRJEB10018	SAMEA3729914	David et al., 2019	11/340/437	ST11	human	Urine	Slovakia	No carbapenemase found
5, Supplementary Figure 3	ERR1541401	EuSCAPE_TR148	PRJEB10018	SAMEA3729684	David et al., 2019	11/340/437	ST11	human	Puncture Fluids	Türkiye	OXA-48
5, Supplementary Figure 3	ERR1204924	EuSCAPE_SK027	PRJEB10018	SAMEA3500095	David et al., 2019	11/340/437	ST11	human	Urine	Slovakia	No carbapenemase found
5, Supplementary Figure 3	ERR1228344	EuSCAPE_ES046	PRJEB10018	SAMEA3538918	David et al., 2019	11/340/437	ST11	human	Lower Respiratory Tract Secrection	Spain	OXA-48
5, Supplementary Figure 3	ERR1415678	EuSCAPE_HR022	PRJEB10018	SAMEA3721026	David et al., 2019	11/340/437	ST437	human	Urine	Croatia	No carbapenemase found
5	ERR1289748	EuSCAPE_GR027	PRJEB10018	SAMEA3649640	David et al., 2019	11/340/437	11	human	Urine	Greece	NDM-1
5, Supplementary Figure 3	ERR1204940	EuSCAPE_SK048	PRJEB10018	SAMEA3498996	David et al., 2019	11/340/437	ST11	human	Urine	Slovakia	No carbapenemase found
5, Supplementary Figure 3	ERR1541557	EuSCAPE_CZ016	PRJEB10018	SAMEA3729918	David et al., 2019	11/340/437	ST11	human	Urine	Czech Republic	No carbapenemase found
5, Supplementary Figure 3	ERR1334737	EuSCAPE_PT099	PRJEB10018	SAMEA3649912	David et al., 2019	11/340/437	ST11	human	unknown	Portugal	No carbapenemase found
5	ERR1415803	EuSCAPE_RS082	PRJEB10018	SAMEA3721202	David et al., 2019	11/340/437	340	human	Urine	Serbia	No carbapenemase found
5	ERR1228280	EuSCAPE_HU033	PRJEB10018	SAMEA3538797	David et al., 2019	11/340/437	11	human	Urine	Hungary	No carbapenemase found
5	ERR1228387	EuSCAPE_ES089	PRJEB10018	SAMEA3538961	David et al., 2019	11/340/437	11	human	Blood	Spain	KPC-2;OXA-48
Supplementary Figure 2	DRR076955	SAMD00066860	PRJDB5317	SAMD00066860	unknown	307	307	human	unknown	Vietnam	KPC-2
Supplementary Figure 2	DRR121851	SAMD00110907	PRJDB5929	SAMD00110907	Sakamoto et al., 2018	307	307	human	unknown	Thailand	NDM-1
Supplementary Figure 2	DRR124982	SAMD00112501	PRJDB6407	SAMD00112501	unknown	307	307	human	unknown	Vietnam	NDM-1
Supplementary Figure 2	DRR124987	SAMD00112506	PRJDB6407	SAMD00112506	unknown	307	307	human	unknown	Vietnam	NDM-1
Supplementary Figure 2	DRR148480	SAMD00135337	PRJDB7330	SAMD00135337	unknown	307	307	human	unknown	Indonesia	NDM-1
Supplementary Figure 2	DRR148482	SAMD00135339	PRJDB7330	SAMD00135339	unknown	307	307	human	unknown	Indonesia	NDM-1
Supplementary Figure 2	DRR290115	SAMD00322301	PRJDB11634	SAMD00322301	unknown	307	307	human	blood	Japan	No carbapenemase found
Supplementary Figure 2	DRR290116	SAMD00322302	PRJDB11634	SAMD00322302	unknown	307	307	unknown	unknown	Japan	No carbapenemase found
Supplementary Figure 2	DRR290117	SAMD00322303	PRJDB11634	SAMD00322303	unknown	307	307	unknown	unknown	Japan	No carbapenemase found
Supplementary Figure 2	DRR290118	SAMD00322304	PRJDB11634	SAMD00322304	unknown	307	307	unknown	unknown	Japan	No carbapenemase found
Supplementary Figure 2	DRR290119	SAMD00322305	PRJDB11634	SAMD00322305	unknown	307	307	unknown	unknown	Japan	No carbapenemase found
Supplementary Figure 2	DRR290120	SAMD00322306	PRJDB11634	SAMD00322306	unknown	307	307	unknown	unknown	Japan	No carbapenemase found
Supplementary Figure 2	ERR1218732	PB107-sc-2403141	PRJEB11403	SAMEA3531796	unknown	307	307	human	Urine	Thailand	No carbapenemase found
Supplementary Figure 2	ERR1218738	PB171-sc-2403154	PRJEB11403	SAMEA3531809	unknown	307	307	human	Urine	Thailand	No carbapenemase found
Supplementary Figure 2	ERR1218739	PB226-sc-2403162	PRJEB11403	SAMEA3531817	unknown	307	307	human	Urine	Thailand	No carbapenemase found
Supplementary Figure 2	ERR1218772	W2_9_ERG2-sc-2403242	PRJEB11403	SAMEA3531885	unknown	307	307	Environmental	Canal	Thailand	No carbapenemase found
Supplementary Figure 2	ERR1616337	SCK19-64	PRJEB15226	SAMEA4427304	unknown	307	307	human	unknown	Netherlands	No carbapenemase found
Supplementary Figure 2	ERR1616373	SCK52-43	PRJEB15226	SAMEA4427340	unknown	307	307	human	unknown	Netherlands	No carbapenemase found
Supplementary Figure 2	ERR1616374	SCK52-48	PRJEB15226	SAMEA4427341	unknown	307	307	human	unknown	Netherlands	No carbapenemase found
Supplementary Figure 2	ERR1616375	SCK52-49	PRJEB15226	SAMEA4427342	unknown	307	307	human	unknown	Netherlands	No carbapenemase found
Supplementary Figure 2	ERR1616449	SCP27-14	PRJEB15226	SAMEA4427416	unknown	307	307	human	unknown	Netherlands	No carbapenemase found
Supplementary Figure 2	ERR1616450	SCP27-15	PRJEB15226	SAMEA4427417	unknown	307	307	human	unknown	Netherlands	No carbapenemase found
Supplementary Figure 2	ERR1616640	SCK26-01	PRJEB15226	SAMEA4427608	unknown	307	307	human	unknown	Netherlands	No carbapenemase found
Supplementary Figure 2	ERR1618484	SCP24-56	PRJEB15226	SAMEA4428616	unknown	307	307	human	unknown	Netherlands	No carbapenemase found
Supplementary Figure 2	ERR1761523	1921	PRJEB18621	SAMEA29251918	unknown	307	307	human	Central venous catheter	Germany	OXA-48
Supplementary Figure 2	ERR1795956	cefef1d0-535c-11e6-9a3d-3c4a9275d6c8	PRJEB18814	SAMEA4362613	unknown	307	307	human	Faeces	United Kingdom	No carbapenemase found
Supplementary Figure 2	ERR1795957	cf0c5f50-535c-11e6-9a3d-3c4a9275d6c8	PRJEB18814	SAMEA4362614	unknown	307	307	human	Faeces	United Kingdom	No carbapenemase found
Supplementary Figure 2	ERR1796012	d1f0ba90-535c-11e6-9a3d-3c4a9275d6c8	PRJEB18814	SAMEA4362669	unknown	307	307	human	Faeces	United Kingdom	No carbapenemase found
Supplementary Figure 2	ERR1796013	d1fb68f0-535c-11e6-9a3d-3c4a9275d6c8	PRJEB18814	SAMEA4362670	unknown	307	307	human	Faeces	United Kingdom	No carbapenemase found
Supplementary Figure 2	ERR1796014	d208af60-535c-11e6-9a3d-3c4a9275d6c8	PRJEB18814	SAMEA4362671	unknown	307	307	human	Faeces	United Kingdom	No carbapenemase found
Supplementary Figure 2	ERR1852786	unknown	PRJEB17615	SAMEA4531902	unknown	307	307	unknown	unknown	Philippines	No carbapenemase found
Supplementary Figure 2	ERR1852799	unknown	PRJEB17615	SAMEA4531915	unknown	307	307	unknown	unknown	Philippines	No carbapenemase found
Supplementary Figure 2	ERR1852804	unknown	PRJEB17615	SAMEA4531920	unknown	307	307	unknown	unknown	Philippines	No carbapenemase found
Supplementary Figure 2	ERR1852847	unknown	PRJEB17615	SAMEA4531963	unknown	307	307	unknown	unknown	Philippines	No carbapenemase found
Supplementary Figure 2	ERR1852866	unknown	PRJEB17615	SAMEA4531982	unknown	307	307	unknown	unknown	Philippines	No carbapenemase found
Supplementary Figure 2	ERR1852871	unknown	PRJEB17615	SAMEA4531987	unknown	307	307	unknown	unknown	Philippines	No carbapenemase found
Supplementary Figure 2	ERR1852888	unknown	PRJEB17615	SAMEA4532004	unknown	307	307	unknown	unknown	Philippines	No carbapenemase found
Supplementary Figure 2	ERR1852963	unknown	PRJEB17615	SAMEA4532079	unknown	307	307	unknown	unknown	Philippines	No carbapenemase found
Supplementary Figure 2	ERR1852999	unknown	PRJEB17615	SAMEA4532115	unknown	307	307	unknown	unknown	Philippines	NDM-1
Supplementary Figure 2	ERR1853068	unknown	PRJEB17615	SAMEA4532184	unknown	307	307	unknown	unknown	Philippines	NDM-1
Supplementary Figure 2	ERR1865355	1129	PRJEB19808	SAMEA103675918	unknown	307	307	human	unknown	Netherlands	KPC-3
Supplementary Figure 2	ERR1865366	1196	PRJEB19808	SAMEA103684168	unknown	307	307	human	unknown	Netherlands	KPC-3
Supplementary Figure 2	ERR1878475	69299f70-5557-11e6-9a3d-3c4a9275d6c8	PRJEB19918	SAMEA4370518	unknown	307	307	human	Faeces	United Kingdom	No carbapenemase found
Supplementary Figure 2	ERR1878477	6937d040-5557-11e6-9a3d-3c4a9275d6c8	PRJEB19918	SAMEA4370520	unknown	307	307	human	Faeces	United Kingdom	No carbapenemase found
Supplementary Figure 2	ERR1878478	693efc30-5557-11e6-9a3d-3c4a9275d6c8	PRJEB19918	SAMEA4370521	unknown	307	307	human	Faeces	United Kingdom	No carbapenemase found
Supplementary Figure 2	ERR1878479	69464f30-5557-11e6-9a3d-3c4a9275d6c8	PRJEB19918	SAMEA4370522	unknown	307	307	human	Faeces	United Kingdom	No carbapenemase found
Supplementary Figure 2	ERR1878480	694d5410-5557-11e6-9a3d-3c4a9275d6c8	PRJEB19918	SAMEA4370523	unknown	307	307	human	Faeces	United Kingdom	No carbapenemase found
Supplementary Figure 2	ERR1878481	6954ce20-5557-11e6-9a3d-3c4a9275d6c8	PRJEB19918	SAMEA4370524	unknown	307	307	human	Faeces	United Kingdom	No carbapenemase found
Supplementary Figure 2	ERR1878482	695c4830-5557-11e6-9a3d-3c4a9275d6c8	PRJEB19918	SAMEA4370525	unknown	307	307	human	Faeces	United Kingdom	No carbapenemase found
Supplementary Figure 2	ERR1878483	69639b30-5557-11e6-9a3d-3c4a9275d6c8	PRJEB19918	SAMEA4370526	unknown	307	307	human	Faeces	United Kingdom	No carbapenemase found
Supplementary Figure 2	ERR1878484	696aee30-5557-11e6-9a3d-3c4a9275d6c8	PRJEB19918	SAMEA4370527	unknown	307	307	human	Faeces	United Kingdom	No carbapenemase found
Supplementary Figure 2	ERR1878490	69bd7b00-5557-11e6-9a3d-3c4a9275d6c8	PRJEB19918	SAMEA4370533	unknown	307	307	human	Blood	United Kingdom	No carbapenemase found
Supplementary Figure 2	ERR1878491	69cc2100-5557-11e6-9a3d-3c4a9275d6c8	PRJEB19918	SAMEA4370534	unknown	307	307	human	Blood	United Kingdom	No carbapenemase found
Supplementary Figure 2	ERR1878501	6a24a140-5557-11e6-9a3d-3c4a9275d6c8	PRJEB19918	SAMEA4370544	unknown	307	307	Environmental	Environment	United Kingdom	No carbapenemase found
Supplementary Figure 2	ERR1878502	6a32f920-5557-11e6-9a3d-3c4a9275d6c8	PRJEB19918	SAMEA4370545	unknown	307	307	Environmental	Environment	United Kingdom	No carbapenemase found
Supplementary Figure 2	ERR1878503	6a415100-5557-11e6-9a3d-3c4a9275d6c8	PRJEB19918	SAMEA4370546	unknown	307	307	Environmental	Environment	United Kingdom	No carbapenemase found
Supplementary Figure 2	ERR1878504	6a48a400-5557-11e6-9a3d-3c4a9275d6c8	PRJEB19918	SAMEA4370547	unknown	307	307	Environmental	Environment	United Kingdom	No carbapenemase found
Supplementary Figure 2	ERR1878505	6a4ff700-5557-11e6-9a3d-3c4a9275d6c8	PRJEB19918	SAMEA4370548	unknown	307	307	Environmental	Environment	United Kingdom	No carbapenemase found
Supplementary Figure 2	ERR1878522	70da4fd0-5557-11e6-9a3d-3c4a9275d6c8	PRJEB19918	SAMEA4370565	unknown	307	307	human	Blood	United Kingdom	No carbapenemase found
Supplementary Figure 2	ERR1878524	70e8cec0-5557-11e6-9a3d-3c4a9275d6c8	PRJEB19918	SAMEA4370567	unknown	307	307	Environmental	Environment	United Kingdom	No carbapenemase found
Supplementary Figure 2	ERR1878525	70effab0-5557-11e6-9a3d-3c4a9275d6c8	PRJEB19918	SAMEA4370568	unknown	307	307	Environmental	Environment	United Kingdom	No carbapenemase found
Supplementary Figure 2	ERR1878526	70f726a0-5557-11e6-9a3d-3c4a9275d6c8	PRJEB19918	SAMEA4370569	unknown	307	307	Environmental	Environment	United Kingdom	No carbapenemase found
Supplementary Figure 2	ERR2109184	ME160891	PRJEB19229	SAMEA104233189	unknown	307	307	human	Human	Ireland	NDM-1
Supplementary Figure 2	ERR2303531	144	PRJEB24970	SAMEA104590371	unknown	307	307	human	Swab	Cambodia	No carbapenemase found
Supplementary Figure 2	ERR2303533	146	PRJEB24970	SAMEA104590373	unknown	307	307	human	Swab	Cambodia	No carbapenemase found
Supplementary Figure 2	ERR2397421	7fcc7220-b31c-11e6-8d8d-3c4a9275d6c8	PRJEB19226	SAMEA23995168	unknown	307	307	human	unknown	Thailand	No carbapenemase found
Supplementary Figure 2	ERR2397430	801bcaa0-b31c-11e6-8d8d-3c4a9275d6c8	PRJEB19226	SAMEA24001918	unknown	307	307	human	unknown	Thailand	No carbapenemase found
Supplementary Figure 2	ERR2397434	80502110-b31c-11e6-8d8d-3c4a9275d6c8	PRJEB19226	SAMEA24006418	unknown	307	307	human	unknown	Thailand	No carbapenemase found
Supplementary Figure 2	ERR2397437	80692750-b31c-11e6-8d8d-3c4a9275d6c8	PRJEB19226	SAMEA24008668	unknown	307	307	human	unknown	Thailand	No carbapenemase found
Supplementary Figure 2	ERR2397439	807a3e50-b31c-11e6-8d8d-3c4a9275d6c8	PRJEB19226	SAMEA24010168	unknown	307	307	human	unknown	Thailand	No carbapenemase found
Supplementary Figure 2	ERR2397449	80d70450-b31c-11e6-8d8d-3c4a9275d6c8	PRJEB19226	SAMEA24017668	unknown	307	307	human	unknown	Thailand	No carbapenemase found
Supplementary Figure 2	ERR257620	AKPRH101583-sc-2013-02-28T10:59:23Z-1529948	PRJEB1271	SAMEA1713029	unknown	307	307	human	unknown	United Kingdom	No carbapenemase found
Supplementary Figure 2	ERR2586406	345	PRJEB26814	SAMEA4668451	unknown	307	307	human	Blood	Vietnam	No carbapenemase found
Supplementary Figure 2	ERR2631531	KP_NORM_BLD_2012_84087	PRJEB27256	SAMEA4724624	unknown	307	307	human	Blood	Norway	No carbapenemase found
Supplementary Figure 2	ERR2631532	KP_NORM_BLD_2012_85054	PRJEB27256	SAMEA4724625	unknown	307	307	human	Blood	Norway	No carbapenemase found
Supplementary Figure 2	ERR2631533	KP_NORM_BLD_2013_91760	PRJEB27256	SAMEA4724626	unknown	307	307	human	Blood	Norway	No carbapenemase found
Supplementary Figure 2	ERR2631534	KP_NORM_BLD_2014_100848	PRJEB27256	SAMEA4724627	unknown	307	307	human	Blood	Norway	No carbapenemase found
Supplementary Figure 2	ERR2631535	KP_NORM_BLD_2014_100991	PRJEB27256	SAMEA4724628	unknown	307	307	human	Blood	Norway	No carbapenemase found
Supplementary Figure 2	ERR2631536	KP_NORM_BLD_2014_100998	PRJEB27256	SAMEA4724629	unknown	307	307	human	Blood	Norway	No carbapenemase found
Supplementary Figure 2	ERR2631537	KP_NORM_BLD_2014_101320	PRJEB27256	SAMEA4724630	unknown	307	307	human	Blood	Norway	No carbapenemase found
Supplementary Figure 2	ERR2631538	KP_NORM_BLD_2014_101655	PRJEB27256	SAMEA4724631	unknown	307	307	human	Blood	Norway	No carbapenemase found
Supplementary Figure 2	ERR2631539	KP_NORM_BLD_2014_101814	PRJEB27256	SAMEA4724632	unknown	307	307	human	Blood	Norway	No carbapenemase found
Supplementary Figure 2	ERR2631540	KP_NORM_BLD_2014_102435	PRJEB27256	SAMEA4724633	unknown	307	307	human	Blood	Norway	No carbapenemase found
Supplementary Figure 2	ERR2631541	KP_NORM_BLD_2014_103381	PRJEB27256	SAMEA4724634	unknown	307	307	human	Blood	Norway	No carbapenemase found
Supplementary Figure 2	ERR2631542	KP_NORM_BLD_2014_103973	PRJEB27256	SAMEA4724635	unknown	307	307	human	Blood	Norway	No carbapenemase found
Supplementary Figure 2	ERR2631543	KP_NORM_BLD_2014_107242	PRJEB27256	SAMEA4724636	unknown	307	307	human	Blood	Norway	No carbapenemase found
Supplementary Figure 2	ERR2631544	KP_NORM_BLD_2015_112900	PRJEB27256	SAMEA4724637	unknown	307	307	human	Blood	Norway	No carbapenemase found
Supplementary Figure 2	ERR2631545	KP_NORM_BLD_2015_112901	PRJEB27256	SAMEA4724638	unknown	307	307	human	Blood	Norway	No carbapenemase found
Supplementary Figure 2	ERR2631546	KP_NORM_BLD_2015_115377	PRJEB27256	SAMEA4724639	unknown	307	307	human	Blood	Norway	No carbapenemase found
Supplementary Figure 2	ERR2631547	KP_NORM_BLD_2015_115730	PRJEB27256	SAMEA4724640	unknown	307	307	human	Blood	Norway	No carbapenemase found
Supplementary Figure 2	ERR2631548	KP_NORM_BLD_2015_117563	PRJEB27256	SAMEA4724641	unknown	307	307	human	Blood	Norway	No carbapenemase found
Supplementary Figure 2	ERR2631549	KP_NORM_URN_2012_81428	PRJEB27256	SAMEA4724642	unknown	307	307	human	Urine	Norway	No carbapenemase found
Supplementary Figure 2	ERR2631552	KP_NORM_URN_2015_107539	PRJEB27256	SAMEA4724645	unknown	307	307	human	Urine	Norway	No carbapenemase found
Supplementary Figure 2	ERR2631553	KP_NORM_URN_2015_107575	PRJEB27256	SAMEA4724646	unknown	307	307	human	Urine	Norway	No carbapenemase found
Supplementary Figure 2	ERR2631554	KP_NORM_URN_2015_108575	PRJEB27256	SAMEA4724647	unknown	307	307	human	Urine	Norway	No carbapenemase found
Supplementary Figure 2	ERR2631555	KP_NORM_URN_2015_109003	PRJEB27256	SAMEA4724648	unknown	307	307	human	Urine	Norway	No carbapenemase found
Supplementary Figure 2	ERR2631556	KP_NORM_URN_2015_109059	PRJEB27256	SAMEA4724649	unknown	307	307	human	Urine	Norway	No carbapenemase found
Supplementary Figure 2	ERR2631557	KP_NORM_URN_2015_109356	PRJEB27256	SAMEA4724650	unknown	307	307	human	Urine	Norway	No carbapenemase found
Supplementary Figure 2	ERR2631558	KP_NORM_URN_2015_109604	PRJEB27256	SAMEA4724651	unknown	307	307	human	Urine	Norway	No carbapenemase found
Supplementary Figure 2	ERR2631559	KP_NORM_URN_2015_109627	PRJEB27256	SAMEA4724652	unknown	307	307	human	Urine	Norway	No carbapenemase found
Supplementary Figure 2	ERR2631560	KP_NORM_URN_2015_109629	PRJEB27256	SAMEA4724653	unknown	307	307	human	Urine	Norway	No carbapenemase found
Supplementary Figure 2	ERR2653374	aKP_NORM_URN_2013_96219	PRJEB27256	SAMEA4745129	unknown	307	307	human	Urine	Norway	No carbapenemase found
Supplementary Figure 2	ERR2653375	aKP_NORM_URN_2013_96200	PRJEB27256	SAMEA4745130	unknown	307	307	human	Urine	Norway	No carbapenemase found
Supplementary Figure 2	ERR2796912	kpneu006	PRJEB28660	SAMEA4916034	unknown	307	307	human	Hospital	Switzerland	OXA-48
Supplementary Figure 2	ERR2796976	kpneu033	PRJEB28660	SAMEA4916098	unknown	307	307	human	Hospital	Switzerland	OXA-48
Supplementary Figure 2	ERR311471	AKPRH127449-sc-2013-02-28T11:26:21Z-1530025	PRJEB1271	SAMEA2053711	unknown	307	307	human	unknown	United Kingdom	No carbapenemase found
Supplementary Figure 2	ERR314442	AKPRH128555-sc-2013-02-28T11:31:45Z-1530165	PRJEB1271	SAMEA2054039	unknown	307	307	human	unknown	United Kingdom	No carbapenemase found
Supplementary Figure 2	ERR314458	AKPRH122747-sc-2013-02-28T11:32:04Z-1530181	PRJEB1271	SAMEA2054920	unknown	307	307	human	unknown	United Kingdom	No carbapenemase found
Supplementary Figure 2	ERR314459	AKPRH121248-sc-2013-02-28T11:32:05Z-1530182	PRJEB1271	SAMEA2053865	unknown	307	307	human	unknown	United Kingdom	No carbapenemase found
Supplementary Figure 2	ERR314465	AKPRH127521-sc-2013-02-28T11:32:11Z-1530188	PRJEB1271	SAMEA2053867	unknown	307	307	human	unknown	United Kingdom	No carbapenemase found
Supplementary Figure 2	ERR314505	AKPRH129179-sc-2013-02-28T11:32:54Z-1570820	PRJEB1271	SAMEA2054085	unknown	307	307	human	unknown	United Kingdom	No carbapenemase found
Supplementary Figure 2	ERR314525	AKPRH1281232-sc-2013-02-28T11:33:19Z-1570840	PRJEB1271	SAMEA2053942	unknown	307	307	human	unknown	United Kingdom	No carbapenemase found
Supplementary Figure 2	ERR314547	AKPRH128450-sc-2013-02-28T11:33:41Z-1570862	PRJEB1271	SAMEA2054099	unknown	307	307	human	unknown	United Kingdom	No carbapenemase found
Supplementary Figure 2	ERR3162560	BA13406	PRJEB30913	SAMEA5232535	unknown	307	307	human	Blood	India	No carbapenemase found
Supplementary Figure 2	ERR3162604	BA38014	PRJEB30913	SAMEA5232567	unknown	307	307	human	Blood	India	NDM-5;OXA-232
Supplementary Figure 2	ERR3164627	f95bc786-a90b-11e7-854e-3c4a9275d6c8	PRJEB22890	SAMEA104414823	unknown	307	307	human	unknown	Italy	KPC-3
Supplementary Figure 2	ERR3164636	f9ec7178-a90b-11e7-854e-3c4a9275d6c8	PRJEB22890	SAMEA104414833	unknown	307	307	human	unknown	Italy	KPC-3
Supplementary Figure 2	ERR3164637	f9f3fb00-a90b-11e7-854e-3c4a9275d6c8	PRJEB22890	SAMEA104414834	unknown	307	307	human	unknown	Italy	KPC-3;OXA-48
Supplementary Figure 2	ERR3164643	fa215fbe-a90b-11e7-854e-3c4a9275d6c8	PRJEB22890	SAMEA104414840	unknown	307	307	human	unknown	Italy	KPC-3
Supplementary Figure 2	ERR3164646	fa3ada34-a90b-11e7-854e-3c4a9275d6c8	PRJEB22890	SAMEA104414843	unknown	307	307	human	unknown	Italy	KPC-3
Supplementary Figure 2	ERR3164647	fa425840-a90b-11e7-854e-3c4a9275d6c8	PRJEB22890	SAMEA104414844	unknown	307	307	human	unknown	Italy	KPC-3
Supplementary Figure 2	ERR3164663	fabc50aa-a90b-11e7-854e-3c4a9275d6c8	PRJEB22890	SAMEA104414860	unknown	307	307	human	unknown	Italy	KPC-3
Supplementary Figure 2	ERR3164677	fb26f086-a90b-11e7-854e-3c4a9275d6c8	PRJEB22890	SAMEA104414874	unknown	307	307	human	unknown	Italy	KPC-3
Supplementary Figure 2	ERR3164682	fb4bd63a-a90b-11e7-854e-3c4a9275d6c8	PRJEB22890	SAMEA104414879	unknown	307	307	human	unknown	Italy	KPC-2
Supplementary Figure 2	ERR3164683	fb532ea8-a90b-11e7-854e-3c4a9275d6c8	PRJEB22890	SAMEA104414880	unknown	307	307	human	unknown	Italy	KPC-2
Supplementary Figure 2	ERR3164684	fb5a8504-a90b-11e7-854e-3c4a9275d6c8	PRJEB22890	SAMEA104414881	unknown	307	307	human	unknown	Italy	KPC-2
Supplementary Figure 2	ERR3164689	fb860102-a90b-11e7-854e-3c4a9275d6c8	PRJEB22890	SAMEA104414886	unknown	307	307	human	unknown	Italy	KPC-3
Supplementary Figure 2	ERR3164697	fbd7d36a-a90b-11e7-854e-3c4a9275d6c8	PRJEB22890	SAMEA104414894	unknown	307	307	human	unknown	Italy	KPC-3
Supplementary Figure 2	ERR3164712	fc6fd502-a90b-11e7-854e-3c4a9275d6c8	PRJEB22890	SAMEA104414909	unknown	307	307	human	unknown	Italy	KPC-3
Supplementary Figure 2	ERR3164716	fc9323a4-a90b-11e7-854e-3c4a9275d6c8	PRJEB22890	SAMEA104414913	unknown	307	307	human	unknown	Italy	KPC-3
Supplementary Figure 2	ERR3164728	0304b7de-a90c-11e7-854e-3c4a9275d6c8	PRJEB22890	SAMEA104414925	unknown	307	307	human	unknown	Italy	KPC-3
Supplementary Figure 2	ERR3164729	030d895e-a90c-11e7-854e-3c4a9275d6c8	PRJEB22890	SAMEA104414926	unknown	307	307	human	unknown	Italy	KPC-3
Supplementary Figure 2	ERR3164730	031796a6-a90c-11e7-854e-3c4a9275d6c8	PRJEB22890	SAMEA104414927	unknown	307	307	human	unknown	Italy	KPC-3
Supplementary Figure 2	ERR3164731	03228688-a90c-11e7-854e-3c4a9275d6c8	PRJEB22890	SAMEA104414928	unknown	307	307	human	unknown	Italy	KPC-3
Supplementary Figure 2	ERR3164733	03353940-a90c-11e7-854e-3c4a9275d6c8	PRJEB22890	SAMEA104414930	unknown	307	307	human	unknown	Italy	KPC-2
Supplementary Figure 2	ERR3164734	033dd12c-a90c-11e7-854e-3c4a9275d6c8	PRJEB22890	SAMEA104414931	unknown	307	307	human	unknown	Italy	KPC-3
Supplementary Figure 2	ERR3164735	03466062-a90c-11e7-854e-3c4a9275d6c8	PRJEB22890	SAMEA104414932	unknown	307	307	human	unknown	Italy	KPC-3
Supplementary Figure 2	ERR3164736	034f549c-a90c-11e7-854e-3c4a9275d6c8	PRJEB22890	SAMEA104414933	unknown	307	307	human	unknown	Italy	KPC-3
Supplementary Figure 2	ERR3164737	0357d7ca-a90c-11e7-854e-3c4a9275d6c8	PRJEB22890	SAMEA104414934	unknown	307	307	human	unknown	Italy	KPC-3
Supplementary Figure 2	ERR3164738	03605148-a90c-11e7-854e-3c4a9275d6c8	PRJEB22890	SAMEA104414935	unknown	307	307	human	unknown	Italy	KPC-3
Supplementary Figure 2	ERR3164760	042f872e-a90c-11e7-854e-3c4a9275d6c8	PRJEB22890	SAMEA104414970	unknown	307	307	human	unknown	Italy	KPC-2
Supplementary Figure 2	ERR3164775	04c44774-a90c-11e7-854e-3c4a9275d6c8	PRJEB22890	SAMEA104414951	unknown	307	307	human	unknown	Italy	KPC-2
Supplementary Figure 2	ERR3164780	04f9066c-a90c-11e7-854e-3c4a9275d6c8	PRJEB22890	SAMEA104414978	unknown	307	307	human	unknown	Italy	KPC-2
Supplementary Figure 2	ERR3164782	0512269c-a90c-11e7-854e-3c4a9275d6c8	PRJEB22890	SAMEA104414980	unknown	307	307	human	unknown	Italy	KPC-3
Supplementary Figure 2	ERR3164783	051b6572-a90c-11e7-854e-3c4a9275d6c8	PRJEB22890	SAMEA104414981	unknown	307	307	human	unknown	Italy	KPC-3
Supplementary Figure 2	ERR3363837	BR383-17	PRJEB32863	SAMEA5700112	unknown	307	307	human	Blood culture	Slovenia	No carbapenemase found
Supplementary Figure 2	ERR3416055	SB5521	PRJEB29143	SAMEA5753384	unknown	307	307	human	Faecal	Madagascar	No carbapenemase found
Supplementary Figure 2	ERR3416179	SB5652	PRJEB29143	SAMEA5753473	unknown	307	307	human	Faecal	Cambodia	No carbapenemase found
Supplementary Figure 2	ERR3416180	SB5653	PRJEB29143	SAMEA5753474	unknown	307	307	human	Faecal	Cambodia	No carbapenemase found
Supplementary Figure 2	ERR3437057	AWGS170095_S11_L001_R1_001_CLC_dec17	PRJEB33495	SAMEA5776874	unknown	307	307	chicken	unknown	Netherlands	No carbapenemase found
Supplementary Figure 2	ERR3448998	unknown	PRJEB27342	SAMEA5751299	unknown	307	307	human	blood	Italy	No carbapenemase found
Supplementary Figure 2	ERR3449004	unknown	PRJEB27342	SAMEA5751305	unknown	307	307	human	blood	Italy	KPC-2
Supplementary Figure 2	ERR3449529	unknown	PRJEB27342	SAMEA5751877	unknown	307	307	human	blood	Italy	No carbapenemase found
Supplementary Figure 2	ERR3449549	unknown	PRJEB27342	SAMEA5751897	unknown	307	307	human	blood	Italy	No carbapenemase found
Supplementary Figure 2	ERR3453498	N311	PRJEB33694	SAMEA5815686	Mueller et al., 2019	307	307	human	rectal swab	Switzerland	KPC-3
Supplementary Figure 2	ERR3479955	unknown	PRJEB27342	SAMEA4781624	unknown	307	307	human	blood	Italy	KPC-3
Supplementary Figure 2	ERR3480154	unknown	PRJEB27342	SAMEA4781850	unknown	307	307	human	blood	Italy	KPC-2
Supplementary Figure 2	ERR3480347	unknown	PRJEB27342	SAMEA4781267	unknown	307	307	human	blood	Italy	KPC-2
Supplementary Figure 2	ERR3480485	unknown	PRJEB27342	SAMEA4781494	unknown	307	307	human	blood	Italy	KPC-2
Supplementary Figure 2	ERR3480675	unknown	PRJEB27342	SAMEA4781979	unknown	307	307	human	blood	Italy	KPC-2
Supplementary Figure 2	ERR349773	153-sc-2013-05-22T14:17:21Z-1634999	PRJEB1800	SAMEA2072925	unknown	307	307	human	Catheter tip	Nepal	No carbapenemase found
Supplementary Figure 2	ERR349787	215-sc-2013-05-22T14:17:35Z-1635013	PRJEB1800	SAMEA2072950	unknown	307	307	human	Sputum	Nepal	No carbapenemase found
Supplementary Figure 2	ERR349797	275-sc-2013-05-22T14:17:46Z-1635023	PRJEB1800	SAMEA2073118	unknown	307	307	human	Tissue	Nepal	No carbapenemase found
Supplementary Figure 2	ERR3515841	690-17-2	PRJEB34353	SAMEA5949539	unknown	307	307	human	Clinical sample	Germany	KPC-2
Supplementary Figure 2	ERR3515842	22-17	PRJEB34353	SAMEA5949540	unknown	307	307	human	Clinical sample	Germany	KPC-2
Supplementary Figure 2	ERR3515843	24-17	PRJEB34353	SAMEA5949541	unknown	307	307	human	Clinical sample	Germany	KPC-2
Supplementary Figure 2	ERR3515844	26-17	PRJEB34353	SAMEA5949542	unknown	307	307	human	Clinical sample	Germany	KPC-2
Supplementary Figure 2	ERR3515845	211-17	PRJEB34353	SAMEA5949543	unknown	307	307	human	Clinical sample	Germany	KPC-2
Supplementary Figure 2	ERR3515846	213-17	PRJEB34353	SAMEA5949544	unknown	307	307	human	Clinical sample	Germany	KPC-2
Supplementary Figure 2	ERR3515847	689-17	PRJEB34353	SAMEA5949545	unknown	307	307	human	Clinical sample	Germany	KPC-2
Supplementary Figure 2	ERR3515848	691-17	PRJEB34353	SAMEA5949546	unknown	307	307	human	Clinical sample	Germany	KPC-2
Supplementary Figure 2	ERR3515849	693-17	PRJEB34353	SAMEA5949547	unknown	307	307	human	Clinical sample	Germany	KPC-2
Supplementary Figure 2	ERR3515850	694-17	PRJEB34353	SAMEA5949548	unknown	307	307	human	Clinical sample	Germany	KPC-2
Supplementary Figure 2	ERR3515851	697-17	PRJEB34353	SAMEA5949549	unknown	307	307	Environmental	Environmental sample	Germany	KPC-2
Supplementary Figure 2	ERR3562297	AWGS170095_S11	PRJEB34532	SAMEA5978391	unknown	307	307	chicken	unknown	Netherlands	No carbapenemase found
Supplementary Figure 2	ERR3569676	Kpn01732	PRJEB34702	SAMEA5988753	unknown	307	307	human	Clinical material	South Africa	No carbapenemase found
Supplementary Figure 2	ERR3569677	Kpn01733	PRJEB34702	SAMEA5988754	unknown	307	307	human	Clinical material	South Africa	No carbapenemase found
Supplementary Figure 2	ERR3712366	RIVM_C009085	PRJEB35685	SAMEA6367973	Hendrickx et al., 2021	307	307	human	unknown	Netherlands	OXA-48
Supplementary Figure 2	ERR3712378	RIVM_C009185	PRJEB35685	SAMEA6367985	Hendrickx et al., 2021	307	307	human	unknown	Netherlands	OXA-48
Supplementary Figure 2	ERR3712407	RIVM_C009848	PRJEB35685	SAMEA6368014	Hendrickx et al., 2021	307	307	human	unknown	Netherlands	OXA-48
Supplementary Figure 2	ERR3712432	RIVM_C010208	PRJEB35685	SAMEA6368039	Hendrickx et al., 2021	307	307	human	unknown	Netherlands	OXA-162
Supplementary Figure 2	ERR3712591	RIVM_C011433	PRJEB35685	SAMEA6368198	Hendrickx et al., 2021	307	307	human	unknown	Netherlands	OXA-48
Supplementary Figure 2	ERR3712614	RIVM_C011660	PRJEB35685	SAMEA6368221	Hendrickx et al., 2021	307	307	human	unknown	Netherlands	OXA-48
Supplementary Figure 2	ERR3712618	RIVM_C011688	PRJEB35685	SAMEA6368225	Hendrickx et al., 2021	307	307	human	unknown	Netherlands	OXA-48
Supplementary Figure 2	ERR3712629	RIVM_C011804	PRJEB35685	SAMEA6368236	Hendrickx et al., 2021	307	307	human	unknown	Netherlands	OXA-48
Supplementary Figure 2	ERR3712656	RIVM_C012047	PRJEB35685	SAMEA6368263	Hendrickx et al., 2021	307	307	human	unknown	Netherlands	OXA-48
Supplementary Figure 2	ERR3712678	RIVM_C012162	PRJEB35685	SAMEA6368285	Hendrickx et al., 2021	307	307	human	unknown	Netherlands	KPC-3
Supplementary Figure 2	ERR3712689	RIVM_C012296	PRJEB35685	SAMEA6368296	Hendrickx et al., 2021	307	307	human	unknown	Netherlands	KPC-3
Supplementary Figure 2	ERR3712700	RIVM_C012374	PRJEB35685	SAMEA6368307	Hendrickx et al., 2021	307	307	human	unknown	Netherlands	OXA-48
Supplementary Figure 2	ERR3712808	RIVM_C014585	PRJEB35685	SAMEA6368415	Hendrickx et al., 2021	307	307	human	unknown	Netherlands	KPC-3
Supplementary Figure 2	ERR3712837	RIVM_C015051	PRJEB35685	SAMEA6368444	Hendrickx et al., 2021	307	307	human	unknown	Netherlands	OXA-48
Supplementary Figure 2	ERR3712838	RIVM_C015054	PRJEB35685	SAMEA6368445	Hendrickx et al., 2021	307	307	human	unknown	Netherlands	OXA-48
Supplementary Figure 2	ERR3712844	RIVM_C015130	PRJEB35685	SAMEA6368451	Hendrickx et al., 2021	307	307	human	unknown	Netherlands	KPC-3
Supplementary Figure 2	ERR3712867	RIVM_C015241	PRJEB35685	SAMEA6368474	Hendrickx et al., 2021	307	307	human	unknown	Netherlands	OXA-48
Supplementary Figure 2	ERR3712869	RIVM_C015295	PRJEB35685	SAMEA6368476	Hendrickx et al., 2021	307	307	human	unknown	Netherlands	KPC-3
Supplementary Figure 2	ERR3712887	RIVM_C015451	PRJEB35685	SAMEA6368494	Hendrickx et al., 2021	307	307	human	unknown	Netherlands	KPC-3
Supplementary Figure 2	ERR3712898	RIVM_C015547	PRJEB35685	SAMEA6368505	Hendrickx et al., 2021	307	307	human	unknown	Netherlands	OXA-48
Supplementary Figure 2	ERR3712900	RIVM_C015554	PRJEB35685	SAMEA6368507	Hendrickx et al., 2021	307	307	human	unknown	Netherlands	KPC-3
Supplementary Figure 2	ERR3712901	RIVM_C015555	PRJEB35685	SAMEA6368508	Hendrickx et al., 2021	307	307	human	unknown	Netherlands	OXA-48
Supplementary Figure 2	ERR3712902	RIVM_C015565	PRJEB35685	SAMEA6368509	Hendrickx et al., 2021	307	307	human	unknown	Netherlands	NDM-7
Supplementary Figure 2	ERR3712921	RIVM_C015715	PRJEB35685	SAMEA6368528	Hendrickx et al., 2021	307	307	human	unknown	Netherlands	KPC-3
Supplementary Figure 2	ERR3712922	RIVM_C015716	PRJEB35685	SAMEA6368529	Hendrickx et al., 2021	307	307	human	unknown	Netherlands	KPC-3
Supplementary Figure 2	ERR3712923	RIVM_C015720	PRJEB35685	SAMEA6368530	Hendrickx et al., 2021	307	307	human	unknown	Netherlands	KPC-3
Supplementary Figure 2	ERR3712924	RIVM_C015721	PRJEB35685	SAMEA6368531	Hendrickx et al., 2021	307	307	human	unknown	Netherlands	KPC-3
Supplementary Figure 2	ERR3712939	RIVM_C015800	PRJEB35685	SAMEA6368546	Hendrickx et al., 2021	307	307	human	unknown	Netherlands	OXA-48
Supplementary Figure 2	ERR3712953	RIVM_C015936	PRJEB35685	SAMEA6368560	Hendrickx et al., 2021	307	307	human	unknown	Netherlands	OXA-48
Supplementary Figure 2	ERR3712957	RIVM_C015966	PRJEB35685	SAMEA6368564	Hendrickx et al., 2021	307	307	human	unknown	Netherlands	OXA-48
Supplementary Figure 2	ERR3713012	RIVM_C016424	PRJEB35685	SAMEA6368619	Hendrickx et al., 2021	307	307	human	unknown	Netherlands	OXA-48
Supplementary Figure 2	ERR3713015	RIVM_C016438	PRJEB35685	SAMEA6368622	Hendrickx et al., 2021	307	307	human	unknown	Netherlands	OXA-48
Supplementary Figure 2	ERR3713035	RIVM_C016626	PRJEB35685	SAMEA6368642	Hendrickx et al., 2021	307	307	human	unknown	Netherlands	OXA-48
Supplementary Figure 2	ERR3713044	RIVM_C016679	PRJEB35685	SAMEA6368651	Hendrickx et al., 2021	307	307	human	unknown	Netherlands	KPC-2
Supplementary Figure 2	ERR3713057	RIVM_C016768	PRJEB35685	SAMEA6368664	Hendrickx et al., 2021	307	307	human	unknown	Netherlands	KPC-3
Supplementary Figure 2	ERR3713069	RIVM_C016846	PRJEB35685	SAMEA6368677	Hendrickx et al., 2021	307	307	human	unknown	Netherlands	KPC-2
Supplementary Figure 2	ERR3713083	RIVM_C016910	PRJEB35685	SAMEA6368691	Hendrickx et al., 2021	307	307	human	unknown	Netherlands	OXA-48
Supplementary Figure 2	ERR3713096	RIVM_C016988	PRJEB35685	SAMEA6368704	Hendrickx et al., 2021	307	307	human	unknown	Netherlands	OXA-48
Supplementary Figure 2	ERR3771718	sam_Seq2	PRJEB35890	SAMEA6427883	Ludden et al., 2020	307	307	human	unknown	Finland	NDM-1;OXA-48
Supplementary Figure 2	ERR3771765	sam_NRZ-52340	PRJEB35890	SAMEA6427940	Ludden et al., 2020	307	307	human	unknown	Germany	NDM-1;OXA-48
Supplementary Figure 2	ERR3771766	sam_NRZ-52799	PRJEB35890	SAMEA6427941	Ludden et al., 2020	307	307	human	unknown	Germany	NDM-1;OXA-48
Supplementary Figure 2	ERR3771767	sam_NRZ-53030	PRJEB35890	SAMEA6427942	Ludden et al., 2020	307	307	human	unknown	Germany	NDM-1;OXA-48
Supplementary Figure 2	ERR3771768	sam_NRZ-53284	PRJEB35890	SAMEA6427943	Ludden et al., 2020	307	307	human	unknown	Germany	NDM-1;OXA-48
Supplementary Figure 2	ERR3771769	sam_NRZ-53285	PRJEB35890	SAMEA6427944	Ludden et al., 2020	307	307	human	unknown	Germany	NDM-1;OXA-48
Supplementary Figure 2	ERR3771770	sam_NRZ-53286	PRJEB35890	SAMEA6427945	Ludden et al., 2020	307	307	human	unknown	Germany	NDM-1;OXA-48
Supplementary Figure 2	ERR3771771	sam_NRZ-53408	PRJEB35890	SAMEA6427946	Ludden et al., 2020	307	307	human	unknown	Germany	NDM-1;OXA-48
Supplementary Figure 2	ERR3771772	sam_NRZ-53488	PRJEB35890	SAMEA6427947	Ludden et al., 2020	307	307	human	unknown	Germany	NDM-1;OXA-48
Supplementary Figure 2	ERR3771773	sam_NRZ-53820	PRJEB35890	SAMEA6427948	Ludden et al., 2020	307	307	human	unknown	Germany	NDM-1;OXA-48
Supplementary Figure 2	ERR3771774	sam_NRZ-53903	PRJEB35890	SAMEA6427949	Ludden et al., 2020	307	307	human	unknown	Germany	NDM-1;OXA-48
Supplementary Figure 2	ERR3771775	sam_NRZ-54038	PRJEB35890	SAMEA6427950	Ludden et al., 2020	307	307	human	unknown	Germany	NDM-1;OXA-48
Supplementary Figure 2	ERR3771776	sam_NRZ-54496	PRJEB35890	SAMEA6427951	Ludden et al., 2020	307	307	human	unknown	Germany	NDM-1;OXA-48
Supplementary Figure 2	ERR3813666	KP13-19	PRJEB36171	SAMEA6474134	unknown	307	307	human	Human sample	Italy	KPC-2
Supplementary Figure 2	ERR3813668	KP15-19	PRJEB36171	SAMEA6474136	unknown	307	307	human	Human sample	Italy	KPC-2
Supplementary Figure 2	ERR3813674	KP2-19	PRJEB36171	SAMEA6474142	unknown	307	307	human	Human sample	Italy	KPC-2
Supplementary Figure 2	ERR3813676	KP25-19	PRJEB36171	SAMEA6474144	unknown	307	307	human	Human sample	Italy	KPC-3
Supplementary Figure 2	ERR3813677	KP26-19	PRJEB36171	SAMEA6474145	unknown	307	307	human	Human sample	Italy	KPC-3
Supplementary Figure 2	ERR3813678	KP27-19	PRJEB36171	SAMEA6474146	unknown	307	307	human	Human sample	Italy	KPC-2
Supplementary Figure 2	ERR3813680	KP3-19	PRJEB36171	SAMEA6474148	unknown	307	307	human	Human sample	Italy	KPC-2
Supplementary Figure 2	ERR3813682	KP35-19	PRJEB36171	SAMEA6474150	unknown	307	307	human	Human sample	Italy	No carbapenemase found
Supplementary Figure 2	ERR3813684	KP37-19	PRJEB36171	SAMEA6474152	unknown	307	307	human	Human sample	Italy	KPC-3
Supplementary Figure 2	ERR3813686	KP40-19	PRJEB36171	SAMEA6474154	unknown	307	307	human	Human sample	Italy	KPC-2
Supplementary Figure 2	ERR3813687	KP41-19	PRJEB36171	SAMEA6474155	unknown	307	307	human	Human sample	Italy	KPC-2
Supplementary Figure 2	ERR3813690	KP44-19	PRJEB36171	SAMEA6474158	unknown	307	307	human	Human sample	Italy	KPC-3
Supplementary Figure 2	ERR3813691	KP46-19	PRJEB36171	SAMEA6474159	unknown	307	307	human	Human sample	Italy	KPC-3
Supplementary Figure 2	ERR3813694	KP5-19	PRJEB36171	SAMEA6474162	unknown	307	307	human	Human sample	Italy	KPC-2
Supplementary Figure 2	ERR3813700	KP6-19	PRJEB36171	SAMEA6474168	unknown	307	307	human	Human sample	Italy	KPC-3
Supplementary Figure 2	ERR3813702	KP7-19	PRJEB36171	SAMEA6474170	unknown	307	307	human	Human sample	Italy	No carbapenemase found
Supplementary Figure 2	ERR3813704	KP9-19	PRJEB36171	SAMEA6474172	unknown	307	307	human	Human sample	Italy	KPC-2
Supplementary Figure 2	ERR3844670	unknown	PRJEB27342	SAMEA5049095	unknown	307	307	human	blood	Italy	No carbapenemase found
Supplementary Figure 2	ERR3891004	36A	PRJEB36683	SAMEA6531267	unknown	307	307	human	Human body sites or biosamples	Saudi Arabia	No carbapenemase found
Supplementary Figure 2	ERR3891024	145	PRJEB36683	SAMEA6531287	unknown	307	307	human	Human body sites or biosamples	Saudi Arabia	OXA-48
Supplementary Figure 2	ERR3891040	320	PRJEB36683	SAMEA6531303	unknown	307	307	human	Human body sites or biosamples	Saudi Arabia	OXA-48
Supplementary Figure 2	ERR3891165	17	PRJEB36683	SAMEA6531429	unknown	307	307	human	Human body sites or biosamples	Saudi Arabia	No carbapenemase found
Supplementary Figure 2	ERR3891175	36B	PRJEB36683	SAMEA6531439	unknown	307	307	human	Human body sites or biosamples	Saudi Arabia	No carbapenemase found
Supplementary Figure 2	ERR3891206	105H	PRJEB36683	SAMEA6531470	unknown	307	307	human	Human body sites or biosamples	Saudi Arabia	NDM-1
Supplementary Figure 2	ERR3891208	440S	PRJEB36683	SAMEA6531472	unknown	307	307	human	Human body sites or biosamples	Saudi Arabia	NDM-1
Supplementary Figure 2	ERR3904543	unknown	PRJEB27342	SAMEA5049444	unknown	307	307	human	blood	Italy	KPC-2
Supplementary Figure 2	ERR3904573	unknown	PRJEB27342	SAMEA5049461	unknown	307	307	human	blood	Italy	KPC-2
Supplementary Figure 2	ERR3904575	unknown	PRJEB27342	SAMEA5049462	unknown	307	307	human	blood	Italy	KPC-2
Supplementary Figure 2	ERR3932148	unknown	PRJEB27342	SAMEA5048736	unknown	307	307	human	blood	Italy	KPC-3
Supplementary Figure 2	ERR3932299	unknown	PRJEB27342	SAMEA5048983	unknown	307	307	human	blood	Italy	No carbapenemase found
Supplementary Figure 2	ERR4019920	EbB094	PRJEB37551	SAMEA6658709	unknown	307	307	human	Clinical	Cambodia	No carbapenemase found
Supplementary Figure 2	ERR4022986	unknown	PRJEB27342	SAMEA5049774	unknown	307	307	human	blood	Italy	No carbapenemase found
Supplementary Figure 2	ERR4027016	A35-1	PRJEB37779	SAMEA6675587	unknown	307	307	food	Chili pepper	Finland	No carbapenemase found
Supplementary Figure 2	ERR4027020	C32.1-2	PRJEB37779	SAMEA6675591	unknown	307	307	animal	Frozen turkey ligament	Finland	No carbapenemase found
Supplementary Figure 2	ERR4367603	63UM1	PRJEB38540	SAMEA7077274	unknown	307	307	human	human	Thailand	No carbapenemase found
Supplementary Figure 2	ERR4421719	PCV1935	PRJEB37933	SAMEA7130230	unknown	307	307	unknown	unknown	Germany	OXA-48
Supplementary Figure 2	ERR4421721	PBIO1930	PRJEB37933	SAMEA7130183	unknown	307	307	human	rectal swab	Germany	NDM-1;OXA-48
Supplementary Figure 2	ERR4421722	PBIO1932	PRJEB37933	SAMEA7130187	unknown	307	307	human	urine	Germany	NDM-1;OXA-48
Supplementary Figure 2	ERR4421723	PBIO1933	PRJEB37933	SAMEA7130188	unknown	307	307	human	blood culture	Germany	NDM-1;OXA-48
Supplementary Figure 2	ERR4421728	PBIO1934	PRJEB37933	SAMEA7130189	unknown	307	307	human	tracheal secretion	Germany	NDM-1;OXA-48
Supplementary Figure 2	ERR4421729	PBIO1935	PRJEB37933	SAMEA7130190	unknown	307	307	human	throat	Germany	NDM-1;OXA-48
Supplementary Figure 2	ERR4421730	PBIO1936	PRJEB37933	SAMEA7130191	unknown	307	307	human	tracheal secretion	Germany	NDM-1;OXA-48
Supplementary Figure 2	ERR4422296	PBIO1953	PRJEB37933	SAMEA7130176	unknown	307	307	human	tracheal secretion	Germany	NDM-1;OXA-48
Supplementary Figure 2	ERR4422341	PBIO1955	PRJEB37933	SAMEA7130177	unknown	307	307	human	rectal swab	Germany	NDM-1;OXA-48
Supplementary Figure 2	ERR4422342	PBIO1956	PRJEB37933	SAMEA7130178	unknown	307	307	human	wound swab	Germany	NDM-1;OXA-48
Supplementary Figure 2	ERR4422343	PBIO1957	PRJEB37933	SAMEA7130179	unknown	307	307	human	urine	Germany	NDM-1;OXA-48
Supplementary Figure 2	ERR4422345	PBIO1959	PRJEB37933	SAMEA7130181	unknown	307	307	human	urine	Germany	NDM-1;OXA-48
Supplementary Figure 2	ERR4422524	PBIO1964	PRJEB37933	SAMEA7130193	unknown	307	307	human	rectal swab	Germany	NDM-1;OXA-48
Supplementary Figure 2	ERR4422699	PBIO1965	PRJEB37933	SAMEA7130192	unknown	307	307	human	rectal swab	Germany	NDM-1;OXA-48
Supplementary Figure 2	ERR4422701	PBIO1967	PRJEB37933	SAMEA7130202	unknown	307	307	human	tracheal secretion	Germany	NDM-1;OXA-48
Supplementary Figure 2	ERR4422702	PBIO1968	PRJEB37933	SAMEA7130201	unknown	307	307	human	tracheal secretion	Germany	NDM-1;OXA-48
Supplementary Figure 2	ERR4422703	PBIO1969	PRJEB37933	SAMEA7130200	unknown	307	307	human	tracheal secretion	Germany	NDM-1;OXA-48
Supplementary Figure 2	ERR4422704	PBIO1970	PRJEB37933	SAMEA7130198	unknown	307	307	human	rectal swab	Germany	NDM-1;OXA-48
Supplementary Figure 2	ERR4422710	PBIO1972	PRJEB37933	SAMEA7130199	unknown	307	307	human	tracheal secretion	Germany	NDM-1;OXA-48
Supplementary Figure 2	ERR4422715	PBIO1974	PRJEB37933	SAMEA7130197	unknown	307	307	human	rectal swab	Germany	NDM-1;OXA-48
Supplementary Figure 2	ERR4422721	PBIO1975	PRJEB37933	SAMEA7130195	unknown	307	307	human	tracheal secretion	Germany	NDM-1;OXA-48
Supplementary Figure 2	ERR4422724	PBIO1976	PRJEB37933	SAMEA7130194	unknown	307	307	human	rectal swab	Germany	NDM-1;OXA-48
Supplementary Figure 2	ERR4422730	PBIO1980	PRJEB37933	SAMEA7130204	unknown	307	307	human	rectal swab	Germany	NDM-1;OXA-48
Supplementary Figure 2	ERR4422741	PBIO1988	PRJEB37933	SAMEA7130214	unknown	307	307	human	rectal swab	Germany	NDM-1;OXA-48
Supplementary Figure 2	ERR4423045	PBIO1989	PRJEB37933	SAMEA7130213	unknown	307	307	human	rectal swab	Germany	NDM-1;OXA-48
Supplementary Figure 2	ERR4423051	PBIO1990	PRJEB37933	SAMEA7130212	unknown	307	307	human	tracheal secretion	Germany	NDM-1;OXA-48
Supplementary Figure 2	ERR4423453	PBIO1991	PRJEB37933	SAMEA7130211	unknown	307	307	human	tracheal secretion	Germany	NDM-1;OXA-48
Supplementary Figure 2	ERR4423460	PBIO1992	PRJEB37933	SAMEA7130210	unknown	307	307	human	tracheal secretion	Germany	NDM-1;OXA-48
Supplementary Figure 2	ERR4423472	PBIO1993	PRJEB37933	SAMEA7130209	unknown	307	307	human	rectal swab	Germany	NDM-1;OXA-48
Supplementary Figure 2	ERR4423791	PBIO1994	PRJEB37933	SAMEA7130208	unknown	307	307	human	rectal swab	Germany	NDM-1;OXA-48
Supplementary Figure 2	ERR4423792	PBIO1995	PRJEB37933	SAMEA7130207	unknown	307	307	human	rectal swab	Germany	NDM-1;OXA-48
Supplementary Figure 2	ERR4423793	PBIO1996	PRJEB37933	SAMEA7130206	unknown	307	307	human	rectal swab	Germany	NDM-1;OXA-48
Supplementary Figure 2	ERR4424742	PBIO1997	PRJEB37933	SAMEA7130205	unknown	307	307	human	rectal swab	Germany	NDM-1;OXA-48
Supplementary Figure 2	ERR4424776	PBIO2000	PRJEB37933	SAMEA7130223	unknown	307	307	human	wound	Germany	NDM-1;OXA-48
Supplementary Figure 2	ERR4425077	PBIO2001	PRJEB37933	SAMEA7130222	unknown	307	307	human	urine	Germany	NDM-1;OXA-48
Supplementary Figure 2	ERR4425078	PBIO2002	PRJEB37933	SAMEA7130215	unknown	307	307	human	rectal swab	Germany	NDM-1;OXA-48
Supplementary Figure 2	ERR4425079	PBIO2003	PRJEB37933	SAMEA7130216	unknown	307	307	human	rectal swab	Germany	OXA-48
Supplementary Figure 2	ERR4425081	PBIO2004	PRJEB37933	SAMEA7130218	unknown	307	307	human	tracheal secretion	Germany	NDM-1;OXA-48
Supplementary Figure 2	ERR4425351	PBIO2006	PRJEB37933	SAMEA7130220	unknown	307	307	human	rectal swab	Germany	NDM-1;OXA-48
Supplementary Figure 2	ERR4425352	PBIO2007	PRJEB37933	SAMEA7130217	unknown	307	307	human	urine	Germany	NDM-1;OXA-48
Supplementary Figure 2	ERR4425353	PBIO2011	PRJEB37933	SAMEA7130225	unknown	307	307	human	rectal swab	Germany	NDM-1;OXA-48
Supplementary Figure 2	ERR4425354	PBIO2012	PRJEB37933	SAMEA7130226	unknown	307	307	human	rectal swab	Germany	NDM-1;OXA-48
Supplementary Figure 2	ERR4425357	PBIO2018	PRJEB37933	SAMEA7130229	unknown	307	307	human	tracheal secretion	Germany	NDM-1;OXA-48
Supplementary Figure 2	ERR4463456	RBB-16-020-1	PRJEB39867	SAMEA7190513	unknown	307	307	human	unknown	Germany	No carbapenemase found
Supplementary Figure 2	ERR4463461	RBB-17-0018-1	PRJEB39867	SAMEA7190517	unknown	307	307	human	unknown	Germany	No carbapenemase found
Supplementary Figure 2	ERR4463464	RBB-17-026-1	PRJEB39867	SAMEA7190519	unknown	307	307	human	unknown	Germany	No carbapenemase found
Supplementary Figure 2	ERR4463466	RBB-17-0320-1	PRJEB39867	SAMEA7190520	unknown	307	307	human	unknown	Germany	No carbapenemase found
Supplementary Figure 2	ERR4463473	RBB-18-0060-1	PRJEB39867	SAMEA7190525	unknown	307	307	human	unknown	Germany	No carbapenemase found
Supplementary Figure 2	ERR4463480	RBB-18-0983-1	PRJEB39867	SAMEA7190530	unknown	307	307	human	unknown	Germany	No carbapenemase found
Supplementary Figure 2	ERR4463481	RBB-18-0986-1	PRJEB39867	SAMEA7190531	unknown	307	307	human	unknown	Germany	No carbapenemase found
Supplementary Figure 2	ERR4463483	RBB-18-1107-1	PRJEB39867	SAMEA7190532	unknown	307	307	human	unknown	Germany	No carbapenemase found
Supplementary Figure 2	ERR4463508	RBF-17-491-1	PRJEB39867	SAMEA7190547	unknown	307	307	human	unknown	Germany	No carbapenemase found
Supplementary Figure 2	ERR4463513	RBF-18-0356-1	PRJEB39867	SAMEA7190551	unknown	307	307	human	unknown	Germany	No carbapenemase found
Supplementary Figure 2	ERR4463555	RBK-17-0609-1	PRJEB39867	SAMEA7190584	unknown	307	307	human	unknown	Germany	No carbapenemase found
Supplementary Figure 2	ERR4463558	RBK-17-084-1	PRJEB39867	SAMEA7190587	unknown	307	307	human	unknown	Germany	No carbapenemase found
Supplementary Figure 2	ERR4463560	RBK-17-282-1	PRJEB39867	SAMEA7190589	unknown	307	307	human	unknown	Germany	No carbapenemase found
Supplementary Figure 2	ERR4465103	RBL-18-0046-1	PRJEB39867	SAMEA7190612	unknown	307	307	human	unknown	Germany	No carbapenemase found
Supplementary Figure 2	ERR4465128	RPB-17-426-1	PRJEB39867	SAMEA7190630	unknown	307	307	human	unknown	Germany	No carbapenemase found
Supplementary Figure 2	ERR4465139	RPB-18-056-1	PRJEB39867	SAMEA7190637	unknown	307	307	human	unknown	Germany	No carbapenemase found
Supplementary Figure 2	ERR4465143	RPB-18-132-1	PRJEB39867	SAMEA7190640	unknown	307	307	human	unknown	Germany	No carbapenemase found
Supplementary Figure 2	ERR4465152	RPB-18-330-1	PRJEB39867	SAMEA7190646	unknown	307	307	human	unknown	Germany	No carbapenemase found
Supplementary Figure 2	ERR4465153	RPB-18-347-1	PRJEB39867	SAMEA7190647	unknown	307	307	human	unknown	Germany	No carbapenemase found
Supplementary Figure 2	ERR4465180	RPF-18-125-2	PRJEB39867	SAMEA7190664	unknown	307	307	human	unknown	Germany	No carbapenemase found
Supplementary Figure 2	ERR4465188	RPG-17-404-1	PRJEB39867	SAMEA7190670	unknown	307	307	human	unknown	Germany	No carbapenemase found
Supplementary Figure 2	ERR4596860	31	PRJEB40388	SAMEA7315186	unknown	307	307	human	unknown	Italy	KPC-2
Supplementary Figure 2	ERR4635141	unknown	PRJEB29738	SAMEA5758648	Carlos et al., 2021	307	307	human	Blood	Philippines	NDM-1
Supplementary Figure 2	ERR4635145	unknown	PRJEB29738	SAMEA5758649	Carlos et al., 2021	307	307	human	Blood	Philippines	No carbapenemase found
Supplementary Figure 2	ERR4635179	unknown	PRJEB29738	SAMEA5758661	Carlos et al., 2021	307	307	human	Blood	Philippines	No carbapenemase found
Supplementary Figure 2	ERR4635240	unknown	PRJEB29738	SAMEA5758477	Carlos et al., 2021	307	307	human	Blood	Philippines	No carbapenemase found
Supplementary Figure 2	ERR4635438	unknown	PRJEB29738	SAMEA5758623	Carlos et al., 2021	307	307	human	Blood	Philippines	NDM-1
Supplementary Figure 2	ERR4661751	unknown	PRJEB29738	SAMEA5758664	Carlos et al., 2021	307	307	human	Blood	Philippines	No carbapenemase found
Supplementary Figure 2	ERR4783019	unknown	PRJEB29739	SAMEA6155882	unknown	307	307	unknown	unknown	Nigeria	No carbapenemase found
Supplementary Figure 2	ERR4783050	unknown	PRJEB29739	SAMEA6155884	unknown	307	307	unknown	unknown	Nigeria	No carbapenemase found
Supplementary Figure 2	ERR4783074	unknown	PRJEB29739	SAMEA6155875	unknown	307	307	unknown	unknown	Nigeria	No carbapenemase found
Supplementary Figure 2	ERR4783235	unknown	PRJEB29739	SAMEA6155806	unknown	307	307	unknown	unknown	Nigeria	No carbapenemase found
Supplementary Figure 2	ERR4783241	unknown	PRJEB29739	SAMEA6155775	unknown	307	307	unknown	unknown	Nigeria	No carbapenemase found
Supplementary Figure 2	ERR4783255	unknown	PRJEB29739	SAMEA6155787	unknown	307	307	unknown	unknown	Nigeria	No carbapenemase found
Supplementary Figure 2	ERR4783257	unknown	PRJEB29739	SAMEA6155795	unknown	307	307	unknown	unknown	Nigeria	No carbapenemase found
Supplementary Figure 2	ERR4783268	unknown	PRJEB29739	SAMEA6155790	unknown	307	307	unknown	unknown	Nigeria	No carbapenemase found
Supplementary Figure 2	ERR4783326	unknown	PRJEB29739	SAMEA6155820	unknown	307	307	unknown	unknown	Nigeria	No carbapenemase found
Supplementary Figure 2	ERR4783340	unknown	PRJEB29739	SAMEA6155826	unknown	307	307	unknown	unknown	Nigeria	No carbapenemase found
Supplementary Figure 2	ERR4783370	unknown	PRJEB29739	SAMEA6155852	unknown	307	307	unknown	unknown	Nigeria	No carbapenemase found
Supplementary Figure 2	ERR4783392	unknown	PRJEB29739	SAMEA6155868	unknown	307	307	unknown	unknown	Nigeria	No carbapenemase found
Supplementary Figure 2	ERR4783402	unknown	PRJEB29739	SAMEA6155879	unknown	307	307	unknown	unknown	Nigeria	No carbapenemase found
Supplementary Figure 2	ERR4783404	unknown	PRJEB29739	SAMEA6155881	unknown	307	307	unknown	unknown	Nigeria	No carbapenemase found
Supplementary Figure 2	ERR4783436	unknown	PRJEB29739	SAMEA6155926	unknown	307	307	unknown	unknown	Nigeria	No carbapenemase found
Supplementary Figure 2	ERR4783486	unknown	PRJEB29739	SAMEA6422787	unknown	307	307	unknown	unknown	Nigeria	No carbapenemase found
Supplementary Figure 2	ERR4783516	unknown	PRJEB29739	SAMEA6422742	unknown	307	307	unknown	unknown	Nigeria	No carbapenemase found
Supplementary Figure 2	ERR4783519	unknown	PRJEB29739	SAMEA6422774	unknown	307	307	unknown	unknown	Nigeria	No carbapenemase found
Supplementary Figure 2	ERR4783561	unknown	PRJEB29739	SAMEA6422734	unknown	307	307	unknown	unknown	Nigeria	No carbapenemase found
Supplementary Figure 2	ERR4783566	unknown	PRJEB29739	SAMEA6422744	unknown	307	307	unknown	unknown	Nigeria	No carbapenemase found
Supplementary Figure 2	ERR4783580	unknown	PRJEB29739	SAMEA6422781	unknown	307	307	unknown	unknown	Nigeria	NDM-1
Supplementary Figure 2	ERR4784316	unknown	PRJEB29740	SAMEA6493063	unknown	307	307	unknown	unknown	India	No carbapenemase found
Supplementary Figure 2	ERR4795418	G18001105	PRJEB29742	SAMEA5855711	unknown	307	307	human	Blood	Colombia	NDM-1
Supplementary Figure 2	ERR4795434	G18000165	PRJEB29742	SAMEA5855745	unknown	307	307	human	Urine	Colombia	KPC-2
Supplementary Figure 2	ERR4795444	G18000202	PRJEB29742	SAMEA5855760	unknown	307	307	human	Sputum	Colombia	KPC-2
Supplementary Figure 2	ERR4795504	G18000214	PRJEB29742	SAMEA5976661	unknown	307	307	human	Urine	Colombia	KPC-2^
Supplementary Figure 2	ERR4795575	G18001135	PRJEB29742	SAMEA6375622	unknown	307	307	human	Urine	Colombia	NDM-1
Supplementary Figure 2	ERR4795641	G18000628	PRJEB29742	SAMEA6375493	unknown	307	307	human	Urine	Colombia	NDM-1
Supplementary Figure 2	ERR4795646	G18000660	PRJEB29742	SAMEA6375495	unknown	307	307	human	Blood	Colombia	NDM-1
Supplementary Figure 2	ERR4795659	G18000711	PRJEB29742	SAMEA6375504	unknown	307	307	human	Tissue	Colombia	VIM-4
Supplementary Figure 2	ERR4795663	G18000718	PRJEB29742	SAMEA6375505	unknown	307	307	human	Urine	Colombia	KPC-2
Supplementary Figure 2	ERR4795678	G18000754	PRJEB29742	SAMEA6375518	unknown	307	307	human	Abdominal fluid	Colombia	KPC-2
Supplementary Figure 2	ERR4795686	G18000767	PRJEB29742	SAMEA6375522	unknown	307	307	human	Blood	Colombia	KPC-2
Supplementary Figure 2	ERR4795693	G18000376	PRJEB29742	SAMEA6375415	unknown	307	307	human	Urine	Colombia	No carbapenemase found
Supplementary Figure 2	ERR4795697	G18000389	PRJEB29742	SAMEA6375422	unknown	307	307	human	Urine	Colombia	KPC-2
Supplementary Figure 2	ERR4795706	G18000410	PRJEB29742	SAMEA6375424	unknown	307	307	human	Bone	Colombia	KPC-2
Supplementary Figure 2	ERR4795724	G18000892	PRJEB29742	SAMEA6375553	unknown	307	307	human	unknown	Colombia	No carbapenemase found
Supplementary Figure 2	ERR4795801	G18001038	PRJEB29742	SAMEA6375607	unknown	307	307	human	Blood	Colombia	KPC-2
Supplementary Figure 2	ERR4795841	G18000434	PRJEB29742	SAMEA6425127	unknown	307	307	human	Urine	Colombia	KPC-2
Supplementary Figure 2	ERR4822787	HSP66	PRJEB41225	SAMEA7556449	unknown	307	307	human	blood	Brazil	KPC-2
Supplementary Figure 2	ERR4822788	HSP67	PRJEB41225	SAMEA7556450	unknown	307	307	human	blood	Brazil	No carbapenemase found
Supplementary Figure 2	ERR486458	MDR1297-sc-1792476	PRJEB5065	SAMEA2273850	unknown	307	307	human	Blood	United Kingdom	No carbapenemase found
Supplementary Figure 2	ERR4920498	NK-BB1455-I	PRJEB33565	SAMEA7472389	unknown	307	307	human	Blood	Nigeria	No carbapenemase found
Supplementary Figure 2	ERR4920529	NN-BB1794-I1	PRJEB33565	SAMEA7472481	unknown	307	307	human	Blood	Nigeria	No carbapenemase found
Supplementary Figure 2	ERR4920595	RK-BB472-I	PRJEB33565	SAMEA7472864	unknown	307	307	human	Blood	Rwanda	No carbapenemase found
Supplementary Figure 2	ERR4920596	RK-BB488-I	PRJEB33565	SAMEA7472865	unknown	307	307	human	Blood	Rwanda	No carbapenemase found
Supplementary Figure 2	ERR4920603	RK-BB721b-I	PRJEB33565	SAMEA7472879	unknown	307	307	human	Blood	Rwanda	No carbapenemase found
Supplementary Figure 2	ERR4920606	RK-BB92-I	PRJEB33565	SAMEA7472891	unknown	307	307	human	Blood	Rwanda	No carbapenemase found
Supplementary Figure 2	ERR4920607	RU-BB124-I	PRJEB33565	SAMEA7472896	unknown	307	307	human	Blood	Rwanda	No carbapenemase found
Supplementary Figure 2	ERR4920608	RU-BB187-I	PRJEB33565	SAMEA7472897	unknown	307	307	human	Blood	Rwanda	No carbapenemase found
Supplementary Figure 2	ERR4920609	RU-BB193-I	PRJEB33565	SAMEA7472898	unknown	307	307	human	Blood	Rwanda	No carbapenemase found
Supplementary Figure 2	ERR4981949	NLSAR_CV_KP_3	PRJEB37504	SAMEA7701932	unknown	307	307	human	unknown	Spain	OXA-48
Supplementary Figure 2	ERR4981960	NLSAR_CV_KP_9	PRJEB37504	SAMEA7701938	unknown	307	307	human	unknown	Spain	No carbapenemase found
Supplementary Figure 2	ERR4982088	NLSAR_CV_KP_12	PRJEB37504	SAMEA7701921	unknown	307	307	human	unknown	Spain	No carbapenemase found
Supplementary Figure 2	ERR4982105	NLSAR_CV_KP_2	PRJEB37504	SAMEA7701931	unknown	307	307	human	unknown	Spain	No carbapenemase found
Supplementary Figure 2	ERR4991611	NLSAR_CV_KP_4	PRJEB37504	SAMEA7701933	unknown	307	307	human	unknown	Spain	OXA-48
Supplementary Figure 2	ERR4993752	NLSAR_CV_KP_20	PRJEB37504	SAMEA7701929	unknown	307	307	human	unknown	Spain	OXA-48
Supplementary Figure 2	ERR5037501	RIVM_C000133	PRJEB42331	SAMEA7758556	unknown	307	307	unknown	unknown	Netherlands	OXA-48
Supplementary Figure 2	ERR5037524	RIVM_C018209	PRJEB42331	SAMEA7758579	unknown	307	307	unknown	unknown	Netherlands	OXA-48
Supplementary Figure 2	ERR5037565	RIVM_C019366	PRJEB42331	SAMEA7758620	unknown	307	307	unknown	unknown	Netherlands	OXA-48
Supplementary Figure 2	ERR5037581	RIVM_C019533	PRJEB42331	SAMEA7758636	unknown	307	307	unknown	unknown	Netherlands	OXA-181
Supplementary Figure 2	ERR5037593	RIVM_C019587	PRJEB42331	SAMEA7758648	unknown	307	307	unknown	unknown	Netherlands	OXA-48
Supplementary Figure 2	ERR5060371	RIVM_C018941	PRJEB42331	SAMEA7707337	unknown	307	307	unknown	unknown	Netherlands	KPC-2;OXA-48
Supplementary Figure 2	ERR5192037	AI2638	PRJEB42440	SAMEA7853250	unknown	307	307	human	Hospital Clinic (Barcelona)	Spain	OXA-48
Supplementary Figure 2	ERR5192065	AI2643	PRJEB42440	SAMEA7853257	unknown	307	307	human	Hospital Universitario Ramon y Cajal (Madrid)	Spain	No carbapenemase found
Supplementary Figure 2	ERR5192067	AI2644	PRJEB42440	SAMEA7853258	unknown	307	307	human	Hospital Universitario Ramon y Cajal (Madrid)	Spain	KPC-3
Supplementary Figure 2	ERR5192073	AI2645	PRJEB42440	SAMEA7853259	unknown	307	307	human	Hospital Universitario Ramon y Cajal (Madrid)	Spain	KPC-3
Supplementary Figure 2	ERR5192075	AI2646	PRJEB42440	SAMEA7853260	unknown	307	307	human	Hospital Universitario Ramon y Cajal (Madrid)	Spain	KPC-3
Supplementary Figure 2	ERR5192079	AI2647	PRJEB42440	SAMEA7853261	unknown	307	307	human	Hospital Universitario Ramon y Cajal (Madrid)	Spain	KPC-3
Supplementary Figure 2	ERR5192085	AI2648	PRJEB42440	SAMEA7853262	unknown	307	307	human	Hospital Universitario Ramon y Cajal (Madrid)	Spain	KPC-3
Supplementary Figure 2	ERR5192087	AI2649	PRJEB42440	SAMEA7853263	unknown	307	307	human	Hospital Universitario Ramon y Cajal (Madrid)	Spain	No carbapenemase found
Supplementary Figure 2	ERR5192091	AI2650	PRJEB42440	SAMEA7853264	unknown	307	307	human	Hospital Universitario Ramon y Cajal (Madrid)	Spain	KPC-3
Supplementary Figure 2	ERR5192099	AI2652	PRJEB42440	SAMEA7853266	unknown	307	307	human	Hospital Universitario Ramon y Cajal (Madrid)	Spain	KPC-3
Supplementary Figure 2	ERR5192103	AI2653	PRJEB42440	SAMEA7853267	unknown	307	307	human	Hospital Universitario Ramon y Cajal (Madrid)	Spain	KPC-3
Supplementary Figure 2	ERR5192107	AI2654	PRJEB42440	SAMEA7853268	unknown	307	307	human	Hospital Universitario Ramon y Cajal (Madrid)	Spain	No carbapenemase found
Supplementary Figure 2	ERR5192111	AI2655	PRJEB42440	SAMEA7853269	unknown	307	307	human	Hospital Universitario Ramon y Cajal (Madrid)	Spain	KPC-3
Supplementary Figure 2	ERR5192183	AI2722	PRJEB42440	SAMEA7853287	unknown	307	307	human	Hospital Sant Joan de Deu (Fundacio Althaia. Manresa)	Spain	KPC-3
Supplementary Figure 2	ERR5216559	AI2773	PRJEB42440	SAMEA7962792	unknown	307	307	human	Hospital Univeristario de Bellvitge (Barcelona)	Spain	OXA-48
Supplementary Figure 2	ERR5216571	AI2777	PRJEB42440	SAMEA7962795	unknown	307	307	human	Hospital Universitario Valencia Tres cruces (Valencia)	Spain	OXA-48
Supplementary Figure 2	ERR5216587	AI2781	PRJEB42440	SAMEA7962799	unknown	307	307	human	Hospital Universitario Valencia Tres cruces (Valencia)	Spain	OXA-48
Supplementary Figure 2	ERR5216603	AI2787	PRJEB42440	SAMEA7962803	unknown	307	307	human	Hospital Universitario Valencia Tres cruces (Valencia)	Spain	OXA-48
Supplementary Figure 2	ERR5216607	AI2786	PRJEB42440	SAMEA7962804	unknown	307	307	human	Hospital Universitario Valencia Tres cruces (Valencia)	Spain	OXA-48
Supplementary Figure 2	ERR5216613	AI2789	PRJEB42440	SAMEA7962805	unknown	307	307	human	Hospital Universitario Valencia Tres cruces (Valencia)	Spain	OXA-48
Supplementary Figure 2	ERR5216621	AI2791	PRJEB42440	SAMEA7962807	unknown	307	307	human	Hospital Universitario Valencia Tres cruces (Valencia)	Spain	OXA-48
Supplementary Figure 2	ERR5319326	AI2838	PRJEB42440	SAMEA8065699	unknown	307	307	human	Hospital Clinic (Barcelona)	Spain	OXA-48
Supplementary Figure 2	ERR5319356	AI2847	PRJEB42440	SAMEA8065707	unknown	307	307	human	Hospital Clinic (Barcelona)	Spain	OXA-48
Supplementary Figure 2	ERR5319412	AI2863	PRJEB42440	SAMEA8065721	unknown	307	307	human	Hospital Universitario La Paz (Madrid)	Spain	OXA-48
Supplementary Figure 2	ERR5319432	AI2868	PRJEB42440	SAMEA8065726	unknown	307	307	human	Hospital Universitario La Paz (Madrid)	Spain	OXA-48
Supplementary Figure 2	ERR5319490	AI2882	PRJEB42440	SAMEA8065740	unknown	307	307	human	Hospital Universitario Ramon y Cajal (Madrid)	Spain	OXA-48
Supplementary Figure 2	ERR5319518	AI2889	PRJEB42440	SAMEA8065747	unknown	307	307	human	Hospital Universitario Ramon y Cajal (Madrid)	Spain	KPC-3
Supplementary Figure 2	ERR5319592	AI2930	PRJEB42440	SAMEA8065766	unknown	307	307	human	Hospital Universitario La Princesa (Madrid)	Spain	OXA-48
Supplementary Figure 2	ERR5319606	AI3030	PRJEB42440	SAMEA8065769	unknown	307	307	human	Hospital Universitario La Princesa (Madrid)	Spain	OXA-48
Supplementary Figure 2	ERR5319646	AI3031	PRJEB42440	SAMEA8065779	unknown	307	307	human	Hospital Universitario Central de Asturias (Oviedo)	Spain	No carbapenemase found
Supplementary Figure 2	ERR5319757	AI2976	PRJEB42440	SAMEA8065807	unknown	307	307	human	Hospital de Guadalajara (Guadalajara)	Spain	OXA-48
Supplementary Figure 2	ERR5319870	AI3001	PRJEB42440	SAMEA8065835	unknown	307	307	human	Hospital Universitario Valencia Tres cruces (Valencia)	Spain	OXA-48
Supplementary Figure 2	ERR5319878	AI3003	PRJEB42440	SAMEA8065837	unknown	307	307	human	Hospital Universitario Valencia Tres cruces (Valencia)	Spain	OXA-48
Supplementary Figure 2	ERR5319890	AI3009	PRJEB42440	SAMEA8065840	unknown	307	307	human	Hospital Universitario Valencia Tres cruces (Valencia)	Spain	OXA-48
Supplementary Figure 2	ERR5386286	b1efc376-3076-11ea-ab5b-fa163e2f1184	PRJEB30134	SAMEA6451150	unknown	307	307	human	screen	United Kingdom	NDM-1
Supplementary Figure 2	ERR5386318	b28cf4b6-3076-11ea-ab5b-fa163e2f1184	PRJEB30134	SAMEA6451164	unknown	307	307	human	screen	United Kingdom	OXA-48
Supplementary Figure 2	ERR5422787	AI3039	PRJEB42440	SAMEA8158471	unknown	307	307	human	Hospital de Guadalajara (Guadalajara)	Spain	OXA-48
Supplementary Figure 2	ERR5422791	AI3040	PRJEB42440	SAMEA8158472	unknown	307	307	human	Hospital de Guadalajara (Guadalajara)	Spain	OXA-48
Supplementary Figure 2	ERR5422795	AI3041	PRJEB42440	SAMEA8158473	unknown	307	307	human	Hospital de Guadalajara (Guadalajara)	Spain	OXA-48
Supplementary Figure 2	ERR5422871	AI3064	PRJEB42440	SAMEA8158492	unknown	307	307	human	Clinica Universitaria de Navarra (Navarra)	Spain	OXA-48
Supplementary Figure 2	ERR5422879	AI3069	PRJEB42440	SAMEA8158494	unknown	307	307	human	Hospital Universitario Valencia Tres cruces (Valencia)	Spain	OXA-48
Supplementary Figure 2	ERR5422935	AN2355	PRJEB42440	SAMEA8158508	unknown	307	307	human	Hospital Universitario Lucus Augusti (Lugo)	Spain	OXA-48
Supplementary Figure 2	ERR5432409	S.113.19.Kp	PRJEB42370	SAMEA8218052	unknown	307	307	human	Hospital	Germany	No carbapenemase found
Supplementary Figure 2	ERR5432417	S.120.19.Kp	PRJEB42370	SAMEA8218060	unknown	307	307	human	Hospital	Germany	No carbapenemase found
Supplementary Figure 2	ERR5432441	S.142.19.Kp	PRJEB42370	SAMEA8218084	unknown	307	307	human	Hospital	Germany	No carbapenemase found
Supplementary Figure 2	ERR5685086	BC-BR1268	PRJEB39293	SAMEA8514913	unknown	307	307	human	rectal swab	Bangladesh	NDM-1
Supplementary Figure 2	ERR5685130	BC-BR1579-1	PRJEB39293	SAMEA8514957	unknown	307	307	human	rectal swab	Bangladesh	NDM-1
Supplementary Figure 2	ERR5685212	BC-MR1641-2	PRJEB39293	SAMEA8515041	unknown	307	307	human	rectal swab	Bangladesh	NDM-1
Supplementary Figure 2	ERR5908336	MLMT_1	PRJEB44864	SAMEA8720018	unknown	307	307	human	Human sample	Italy	KPC-2
Supplementary Figure 2	ERR5908339	MLMT_12	PRJEB44864	SAMEA8720029	unknown	307	307	human	Human sample	Italy	KPC-2
Supplementary Figure 2	ERR5908340	MLMT_13	PRJEB44864	SAMEA8720030	unknown	307	307	human	Human sample	Italy	KPC-2
Supplementary Figure 2	ERR5908341	MLMT_14	PRJEB44864	SAMEA8720031	unknown	307	307	human	Human sample	Italy	KPC-2
Supplementary Figure 2	ERR5908342	MLMT_15	PRJEB44864	SAMEA8720032	unknown	307	307	human	Human sample	Italy	KPC-2
Supplementary Figure 2	ERR5908343	MLMT_16	PRJEB44864	SAMEA8720033	unknown	307	307	human	Human sample	Italy	KPC-2
Supplementary Figure 2	ERR5908347	MLMT_2	PRJEB44864	SAMEA8720019	unknown	307	307	human	Human sample	Italy	KPC-2
Supplementary Figure 2	ERR5908350	MLMT_22	PRJEB44864	SAMEA8720039	unknown	307	307	human	Human sample	Italy	KPC-2
Supplementary Figure 2	ERR5908356	MLMT_28	PRJEB44864	SAMEA8720045	unknown	307	307	human	Human sample	Italy	KPC-2
Supplementary Figure 2	ERR5908359	MLMT_30	PRJEB44864	SAMEA8720047	unknown	307	307	human	Human sample	Italy	KPC-2
Supplementary Figure 2	ERR6130644	2018-047100-007-01	PRJEB43940	SAMEA8918785	unknown	307	307	human	unknown	Italy	No carbapenemase found
Supplementary Figure 2	ERR6130651	2018-347802-001-01	PRJEB43940	SAMEA8918784	unknown	307	307	human	unknown	Italy	No carbapenemase found
Supplementary Figure 2	ERR6130672	2018-163308-003-01	PRJEB43940	SAMEA8918806	unknown	307	307	human	unknown	Italy	No carbapenemase found
Supplementary Figure 2	ERR6293934	KP_NORM_BLD_2013_92947	PRJEB27256	SAMEA8948672	unknown	307	307	human	blood	Norway	No carbapenemase found
Supplementary Figure 2	ERR6293952	KP_NORM_BLD_2015_115990	PRJEB27256	SAMEA8948890	unknown	307	307	human	blood	Norway	No carbapenemase found
Supplementary Figure 2	ERR6293953	KP_NORM_BLD_2015_115991	PRJEB27256	SAMEA8948891	unknown	307	307	human	blood	Norway	No carbapenemase found
Supplementary Figure 2	ERR6293954	KP_NORM_BLD_2015_116357	PRJEB27256	SAMEA8948914	unknown	307	307	human	blood	Norway	No carbapenemase found
Supplementary Figure 2	ERR6349916	unknown	PRJEB46513	SAMEA9449388	unknown	307	307	human	Blood	Zambia	No carbapenemase found
Supplementary Figure 2	ERR6349917	unknown	PRJEB46513	SAMEA9449389	unknown	307	307	human	Blood	Zambia	No carbapenemase found
Supplementary Figure 2	ERR6349922	unknown	PRJEB46513	SAMEA9449362	unknown	307	307	human	Blood	Zambia	No carbapenemase found
Supplementary Figure 2	ERR6349923	unknown	PRJEB46513	SAMEA9449363	unknown	307	307	human	Blood	Zambia	No carbapenemase found
Supplementary Figure 2	ERR6349924	unknown	PRJEB46513	SAMEA9449364	unknown	307	307	human	Blood	Zambia	No carbapenemase found
Supplementary Figure 2	ERR6349925	unknown	PRJEB46513	SAMEA9449365	unknown	307	307	human	Blood	Zambia	No carbapenemase found
Supplementary Figure 2	ERR6349926	unknown	PRJEB46513	SAMEA9449366	unknown	307	307	human	Blood	Zambia	No carbapenemase found
Supplementary Figure 2	ERR6349928	unknown	PRJEB46513	SAMEA9449368	unknown	307	307	human	Blood	Zambia	No carbapenemase found
Supplementary Figure 2	ERR6349929	unknown	PRJEB46513	SAMEA9449369	unknown	307	307	human	Blood	Zambia	No carbapenemase found
Supplementary Figure 2	ERR6349930	unknown	PRJEB46513	SAMEA9449370	unknown	307	307	human	Blood	Zambia	No carbapenemase found
Supplementary Figure 2	ERR6349931	unknown	PRJEB46513	SAMEA9449371	unknown	307	307	human	Blood	Zambia	No carbapenemase found
Supplementary Figure 2	ERR6349935	unknown	PRJEB46513	SAMEA9449375	unknown	307	307	human	Blood	Zambia	No carbapenemase found
Supplementary Figure 2	ERR6349936	unknown	PRJEB46513	SAMEA9449376	unknown	307	307	human	Blood	Zambia	No carbapenemase found
Supplementary Figure 2	ERR6349937	unknown	PRJEB46513	SAMEA9449377	unknown	307	307	human	Blood	Zambia	No carbapenemase found
Supplementary Figure 2	ERR6350130	unknown	PRJEB46513	SAMEA9449378	unknown	307	307	human	Blood	Zambia	No carbapenemase found
Supplementary Figure 2	ERR6350132	unknown	PRJEB46513	SAMEA9449380	unknown	307	307	human	Blood	Zambia	No carbapenemase found
Supplementary Figure 2	ERR6350133	unknown	PRJEB46513	SAMEA9449381	unknown	307	307	human	Blood	Zambia	No carbapenemase found
Supplementary Figure 2	ERR6350134	unknown	PRJEB46513	SAMEA9449382	unknown	307	307	human	Blood	Zambia	No carbapenemase found
Supplementary Figure 2	ERR6350135	unknown	PRJEB46513	SAMEA9449383	unknown	307	307	human	Blood	Zambia	No carbapenemase found
Supplementary Figure 2	ERR6350136	unknown	PRJEB46513	SAMEA9449384	unknown	307	307	human	Blood	Zambia	No carbapenemase found
Supplementary Figure 2	ERR6350137	unknown	PRJEB46513	SAMEA9449385	unknown	307	307	human	Blood	Zambia	No carbapenemase found
Supplementary Figure 2	ERR6350141	unknown	PRJEB46513	SAMEA9449394	unknown	307	307	human	Blood	Zambia	No carbapenemase found
Supplementary Figure 2	ERR6350142	unknown	PRJEB46513	SAMEA9449395	unknown	307	307	human	Blood	Zambia	No carbapenemase found
Supplementary Figure 2	ERR6350143	unknown	PRJEB46513	SAMEA9449396	unknown	307	307	human	Blood	Zambia	No carbapenemase found
Supplementary Figure 2	ERR6350144	unknown	PRJEB46513	SAMEA9449397	unknown	307	307	human	Blood	Zambia	No carbapenemase found
Supplementary Figure 2	ERR6350145	unknown	PRJEB46513	SAMEA9449398	unknown	307	307	human	Blood	Zambia	No carbapenemase found
Supplementary Figure 2	ERR6350146	unknown	PRJEB46513	SAMEA9449399	unknown	307	307	human	Blood	Zambia	No carbapenemase found
Supplementary Figure 2	ERR6350147	unknown	PRJEB46513	SAMEA9449400	unknown	307	307	human	Blood	Zambia	No carbapenemase found
Supplementary Figure 2	ERR6350148	unknown	PRJEB46513	SAMEA9449401	unknown	307	307	human	Blood	Zambia	No carbapenemase found
Supplementary Figure 2	ERR6350149	unknown	PRJEB46513	SAMEA9449402	unknown	307	307	human	Blood	Zambia	No carbapenemase found
Supplementary Figure 2	ERR6350150	unknown	PRJEB46513	SAMEA9449403	unknown	307	307	human	Blood	Zambia	No carbapenemase found
Supplementary Figure 2	ERR6350151	unknown	PRJEB46513	SAMEA9449404	unknown	307	307	human	Blood	Zambia	No carbapenemase found
Supplementary Figure 2	ERR6350156	unknown	PRJEB46513	SAMEA9449409	unknown	307	307	human	Blood	Zambia	No carbapenemase found
Supplementary Figure 2	ERR6350193	unknown	PRJEB46513	SAMEA9449410	unknown	307	307	human	Blood	Zambia	No carbapenemase found
Supplementary Figure 2	ERR6350194	unknown	PRJEB46513	SAMEA9449411	unknown	307	307	human	Blood	Zambia	No carbapenemase found
Supplementary Figure 2	ERR6350195	unknown	PRJEB46513	SAMEA9449412	unknown	307	307	human	Blood	Zambia	No carbapenemase found
Supplementary Figure 2	ERR6350196	unknown	PRJEB46513	SAMEA9449413	unknown	307	307	human	Blood	Zambia	No carbapenemase found
Supplementary Figure 2	ERR6350197	unknown	PRJEB46513	SAMEA9449415	unknown	307	307	human	Blood	Zambia	No carbapenemase found
Supplementary Figure 2	ERR6350198	unknown	PRJEB46513	SAMEA9449414	unknown	307	307	human	Blood	Zambia	No carbapenemase found
Supplementary Figure 2	ERR6350199	unknown	PRJEB46513	SAMEA9449416	unknown	307	307	human	Blood	Zambia	No carbapenemase found
Supplementary Figure 2	ERR6350200	unknown	PRJEB46513	SAMEA9449417	unknown	307	307	human	Blood	Zambia	No carbapenemase found
Supplementary Figure 2	ERR6350203	unknown	PRJEB46513	SAMEA9449420	unknown	307	307	human	Blood	Zambia	No carbapenemase found
Supplementary Figure 2	ERR6350204	unknown	PRJEB46513	SAMEA9449421	unknown	307	307	human	Blood	Zambia	No carbapenemase found
Supplementary Figure 2	ERR6350205	unknown	PRJEB46513	SAMEA9449422	unknown	307	307	human	Blood	Zambia	No carbapenemase found
Supplementary Figure 2	ERR6350209	unknown	PRJEB46513	SAMEA9449428	unknown	307	307	human	Blood	Zambia	No carbapenemase found
Supplementary Figure 2	ERR6350210	unknown	PRJEB46513	SAMEA9449426	unknown	307	307	human	Blood	Zambia	No carbapenemase found
Supplementary Figure 2	ERR6350212	unknown	PRJEB46513	SAMEA9449427	unknown	307	307	human	Blood	Zambia	No carbapenemase found
Supplementary Figure 2	ERR6350213	unknown	PRJEB46513	SAMEA9449429	unknown	307	307	human	Blood	Zambia	No carbapenemase found
Supplementary Figure 2	ERR6350214	unknown	PRJEB46513	SAMEA9449430	unknown	307	307	human	Blood	Zambia	No carbapenemase found
Supplementary Figure 2	ERR6350217	unknown	PRJEB46513	SAMEA9449433	unknown	307	307	human	Blood	Zambia	No carbapenemase found
Supplementary Figure 2	ERR6350218	unknown	PRJEB46513	SAMEA9449434	unknown	307	307	human	Blood	Zambia	No carbapenemase found
Supplementary Figure 2	ERR6350757	unknown	PRJEB46513	SAMEA9449435	unknown	307	307	human	Blood	Zambia	No carbapenemase found
Supplementary Figure 2	ERR6350758	unknown	PRJEB46513	SAMEA9449436	unknown	307	307	human	Blood	Zambia	No carbapenemase found
Supplementary Figure 2	ERR6350759	unknown	PRJEB46513	SAMEA9449437	unknown	307	307	human	Blood	Zambia	No carbapenemase found
Supplementary Figure 2	ERR6350760	unknown	PRJEB46513	SAMEA9449438	unknown	307	307	human	Blood	Zambia	No carbapenemase found
Supplementary Figure 2	ERR6350763	unknown	PRJEB46513	SAMEA9449441	unknown	307	307	human	Blood	Zambia	No carbapenemase found
Supplementary Figure 2	ERR6350765	unknown	PRJEB46513	SAMEA9449443	unknown	307	307	human	Blood	Zambia	No carbapenemase found
Supplementary Figure 2	ERR6350768	unknown	PRJEB46513	SAMEA9449446	unknown	307	307	human	Blood	Zambia	No carbapenemase found
Supplementary Figure 2	ERR6350770	unknown	PRJEB46513	SAMEA9449448	unknown	307	307	human	Blood	Zambia	No carbapenemase found
Supplementary Figure 2	ERR6350771	unknown	PRJEB46513	SAMEA9449449	unknown	307	307	human	Blood	Zambia	No carbapenemase found
Supplementary Figure 2	ERR6350772	unknown	PRJEB46513	SAMEA9449450	unknown	307	307	human	Blood	Zambia	No carbapenemase found
Supplementary Figure 2	ERR6350775	unknown	PRJEB46513	SAMEA9449453	unknown	307	307	human	Blood	Zambia	No carbapenemase found
Supplementary Figure 2	ERR6350776	unknown	PRJEB46513	SAMEA9449455	unknown	307	307	human	Blood	Zambia	No carbapenemase found
Supplementary Figure 2	ERR6350781	unknown	PRJEB46513	SAMEA9449459	unknown	307	307	human	Blood	Zambia	No carbapenemase found
Supplementary Figure 2	ERR6350782	unknown	PRJEB46513	SAMEA9449460	unknown	307	307	human	Blood	Zambia	No carbapenemase found
Supplementary Figure 2	ERR6350783	unknown	PRJEB46513	SAMEA9449461	unknown	307	307	human	Blood	Zambia	No carbapenemase found
Supplementary Figure 2	ERR6350785	unknown	PRJEB46513	SAMEA9449463	unknown	307	307	human	Blood	Zambia	No carbapenemase found
Supplementary Figure 2	ERR6350786	unknown	PRJEB46513	SAMEA9449464	unknown	307	307	human	Blood	Zambia	No carbapenemase found
Supplementary Figure 2	ERR6350787	unknown	PRJEB46513	SAMEA9449465	unknown	307	307	human	Blood	Zambia	No carbapenemase found
Supplementary Figure 2	ERR6350793	unknown	PRJEB46513	SAMEA9449470	unknown	307	307	human	Blood	Zambia	No carbapenemase found
Supplementary Figure 2	ERR6350795	unknown	PRJEB46513	SAMEA9449473	unknown	307	307	human	Blood	Zambia	No carbapenemase found
Supplementary Figure 2	ERR6350796	unknown	PRJEB46513	SAMEA9449472	unknown	307	307	human	Blood	Zambia	No carbapenemase found
Supplementary Figure 2	ERR6350797	unknown	PRJEB46513	SAMEA9449475	unknown	307	307	human	Blood	Zambia	No carbapenemase found
Supplementary Figure 2	ERR6350799	unknown	PRJEB46513	SAMEA9449477	unknown	307	307	human	Blood	Zambia	No carbapenemase found
Supplementary Figure 2	ERR6350800	unknown	PRJEB46513	SAMEA9449478	unknown	307	307	human	Blood	Zambia	No carbapenemase found
Supplementary Figure 2	ERR6350801	unknown	PRJEB46513	SAMEA9449479	unknown	307	307	human	Blood	Zambia	No carbapenemase found
Supplementary Figure 2	ERR6350802	unknown	PRJEB46513	SAMEA9449480	unknown	307	307	human	Blood	Zambia	No carbapenemase found
Supplementary Figure 2	ERR6350803	unknown	PRJEB46513	SAMEA9449481	unknown	307	307	human	Blood	Zambia	No carbapenemase found
Supplementary Figure 2	ERR6350804	unknown	PRJEB46513	SAMEA9449482	unknown	307	307	human	Blood	Zambia	No carbapenemase found
Supplementary Figure 2	ERR6350805	unknown	PRJEB46513	SAMEA9449483	unknown	307	307	human	Blood	Zambia	No carbapenemase found
Supplementary Figure 2	ERR6350806	unknown	PRJEB46513	SAMEA9449484	unknown	307	307	human	Blood	Zambia	No carbapenemase found
Supplementary Figure 2	ERR6350807	unknown	PRJEB46513	SAMEA9449485	unknown	307	307	human	Blood	Zambia	No carbapenemase found
Supplementary Figure 2	ERR6350808	unknown	PRJEB46513	SAMEA9449486	unknown	307	307	human	Blood	Zambia	No carbapenemase found
Supplementary Figure 2	ERR6350812	unknown	PRJEB46513	SAMEA9449490	unknown	307	307	human	Blood	Zambia	No carbapenemase found
Supplementary Figure 2	ERR6350813	unknown	PRJEB46513	SAMEA9449491	unknown	307	307	human	Blood	Zambia	No carbapenemase found
Supplementary Figure 2	ERR6350814	unknown	PRJEB46513	SAMEA9449492	unknown	307	307	human	Blood	Zambia	No carbapenemase found
Supplementary Figure 2	ERR6350815	unknown	PRJEB46513	SAMEA9449493	unknown	307	307	human	Blood	Zambia	No carbapenemase found
Supplementary Figure 2	ERR6350816	unknown	PRJEB46513	SAMEA9449494	unknown	307	307	human	Blood	Zambia	No carbapenemase found
Supplementary Figure 2	ERR6350818	unknown	PRJEB46513	SAMEA9449496	unknown	307	307	human	Blood	Zambia	No carbapenemase found
Supplementary Figure 2	ERR6350820	unknown	PRJEB46513	SAMEA9449497	unknown	307	307	human	Blood	Zambia	No carbapenemase found
Supplementary Figure 2	ERR6350821	unknown	PRJEB46513	SAMEA9449498	unknown	307	307	human	Blood	Zambia	No carbapenemase found
Supplementary Figure 2	ERR6350829	unknown	PRJEB46513	SAMEA9449506	unknown	307	307	human	Blood	Zambia	No carbapenemase found
Supplementary Figure 2	ERR6350830	unknown	PRJEB46513	SAMEA9449507	unknown	307	307	human	Blood	Zambia	No carbapenemase found
Supplementary Figure 2	ERR6350831	unknown	PRJEB46513	SAMEA9449508	unknown	307	307	human	Blood	Zambia	No carbapenemase found
Supplementary Figure 2	ERR6350832	unknown	PRJEB46513	SAMEA9449509	unknown	307	307	human	Blood	Zambia	No carbapenemase found
Supplementary Figure 2	ERR6350833	unknown	PRJEB46513	SAMEA9449510	unknown	307	307	human	Blood	Zambia	No carbapenemase found
Supplementary Figure 2	ERR6350835	unknown	PRJEB46513	SAMEA9449512	unknown	307	307	human	Blood	Zambia	No carbapenemase found
Supplementary Figure 2	ERR6350840	unknown	PRJEB46513	SAMEA9449517	unknown	307	307	human	Blood	Zambia	No carbapenemase found
Supplementary Figure 2	ERR6350842	unknown	PRJEB46513	SAMEA9449519	unknown	307	307	human	Blood	Zambia	No carbapenemase found
Supplementary Figure 2	ERR6350843	unknown	PRJEB46513	SAMEA9449520	unknown	307	307	human	Blood	Zambia	No carbapenemase found
Supplementary Figure 2	ERR6350844	unknown	PRJEB46513	SAMEA9449521	unknown	307	307	human	Blood	Zambia	No carbapenemase found
Supplementary Figure 2	ERR6350845	unknown	PRJEB46513	SAMEA9449522	unknown	307	307	human	Blood	Zambia	No carbapenemase found
Supplementary Figure 2	ERR6350846	unknown	PRJEB46513	SAMEA9449523	unknown	307	307	human	Blood	Zambia	No carbapenemase found
Supplementary Figure 2	ERR6350848	unknown	PRJEB46513	SAMEA9449525	unknown	307	307	human	Blood	Zambia	No carbapenemase found
Supplementary Figure 2	ERR6350849	unknown	PRJEB46513	SAMEA9449526	unknown	307	307	human	Blood	Zambia	No carbapenemase found
Supplementary Figure 2	ERR6350852	unknown	PRJEB46513	SAMEA9449529	unknown	307	307	human	Blood	Zambia	No carbapenemase found
Supplementary Figure 2	ERR6350853	unknown	PRJEB46513	SAMEA9449530	unknown	307	307	human	Blood	Zambia	No carbapenemase found
Supplementary Figure 2	ERR6350854	unknown	PRJEB46513	SAMEA9449531	unknown	307	307	human	Blood	Zambia	No carbapenemase found
Supplementary Figure 2	ERR6350855	unknown	PRJEB46513	SAMEA9449532	unknown	307	307	human	Blood	Zambia	No carbapenemase found
Supplementary Figure 2	ERR6350856	unknown	PRJEB46513	SAMEA9449533	unknown	307	307	human	Blood	Zambia	No carbapenemase found
Supplementary Figure 2	ERR6350857	unknown	PRJEB46513	SAMEA9449534	unknown	307	307	human	Blood	Zambia	No carbapenemase found
Supplementary Figure 2	ERR6350861	unknown	PRJEB46513	SAMEA9449538	unknown	307	307	human	Blood	Zambia	No carbapenemase found
Supplementary Figure 2	ERR6350862	unknown	PRJEB46513	SAMEA9449539	unknown	307	307	human	Blood	Zambia	No carbapenemase found
Supplementary Figure 2	ERR6350863	unknown	PRJEB46513	SAMEA9449540	unknown	307	307	human	Blood	Zambia	No carbapenemase found
Supplementary Figure 2	ERR6350864	unknown	PRJEB46513	SAMEA9449541	unknown	307	307	human	Blood	Zambia	No carbapenemase found
Supplementary Figure 2	ERR6350865	unknown	PRJEB46513	SAMEA9449542	unknown	307	307	human	Blood	Zambia	No carbapenemase found
Supplementary Figure 2	ERR6350868	unknown	PRJEB46513	SAMEA9449545	unknown	307	307	human	Blood	Zambia	No carbapenemase found
Supplementary Figure 2	ERR6350869	unknown	PRJEB46513	SAMEA9449546	unknown	307	307	human	Blood	Zambia	No carbapenemase found
Supplementary Figure 2	ERR6350870	unknown	PRJEB46513	SAMEA9449547	unknown	307	307	human	Blood	Zambia	No carbapenemase found
Supplementary Figure 2	ERR6350871	unknown	PRJEB46513	SAMEA9449548	unknown	307	307	human	Blood	Zambia	No carbapenemase found
Supplementary Figure 2	ERR6350872	unknown	PRJEB46513	SAMEA9449549	unknown	307	307	human	Blood	Zambia	No carbapenemase found
Supplementary Figure 2	ERR6350873	unknown	PRJEB46513	SAMEA9449550	unknown	307	307	human	Blood	Zambia	No carbapenemase found
Supplementary Figure 2	ERR6350875	unknown	PRJEB46513	SAMEA9449552	unknown	307	307	human	Blood	Zambia	No carbapenemase found
Supplementary Figure 2	ERR6350876	unknown	PRJEB46513	SAMEA9449553	unknown	307	307	human	Blood	Zambia	No carbapenemase found
Supplementary Figure 2	ERR6350879	unknown	PRJEB46513	SAMEA9449556	unknown	307	307	human	Blood	Zambia	No carbapenemase found
Supplementary Figure 2	ERR6350880	unknown	PRJEB46513	SAMEA9449557	unknown	307	307	human	Blood	Zambia	No carbapenemase found
Supplementary Figure 2	ERR6350881	unknown	PRJEB46513	SAMEA9449558	unknown	307	307	human	Blood	Zambia	No carbapenemase found
Supplementary Figure 2	ERR6350882	unknown	PRJEB46513	SAMEA9449559	unknown	307	307	human	Blood	Zambia	No carbapenemase found
Supplementary Figure 2	ERR6350883	unknown	PRJEB46513	SAMEA9449560	unknown	307	307	human	Blood	Zambia	No carbapenemase found
Supplementary Figure 2	ERR6350884	unknown	PRJEB46513	SAMEA9449561	unknown	307	307	human	Blood	Zambia	No carbapenemase found
Supplementary Figure 2	ERR6350885	unknown	PRJEB46513	SAMEA9449562	unknown	307	307	human	Blood	Zambia	No carbapenemase found
Supplementary Figure 2	ERR6350886	unknown	PRJEB46513	SAMEA9449563	unknown	307	307	human	Blood	Zambia	No carbapenemase found
Supplementary Figure 2	ERR6350889	unknown	PRJEB46513	SAMEA9449566	unknown	307	307	human	Blood	Zambia	No carbapenemase found
Supplementary Figure 2	ERR6350891	unknown	PRJEB46513	SAMEA9449568	unknown	307	307	human	Blood	Zambia	No carbapenemase found
Supplementary Figure 2	ERR6350892	unknown	PRJEB46513	SAMEA9449569	unknown	307	307	human	Blood	Zambia	No carbapenemase found
Supplementary Figure 2	ERR6350893	unknown	PRJEB46513	SAMEA9449570	unknown	307	307	human	Blood	Zambia	No carbapenemase found
Supplementary Figure 2	ERR6350894	unknown	PRJEB46513	SAMEA9449571	unknown	307	307	human	Blood	Zambia	No carbapenemase found
Supplementary Figure 2	ERR6350895	unknown	PRJEB46513	SAMEA9449572	unknown	307	307	human	Blood	Zambia	No carbapenemase found
Supplementary Figure 2	ERR6350897	unknown	PRJEB46513	SAMEA9449574	unknown	307	307	human	Blood	Zambia	No carbapenemase found
Supplementary Figure 2	ERR6350902	unknown	PRJEB46513	SAMEA9449579	unknown	307	307	human	Blood	Zambia	No carbapenemase found
Supplementary Figure 2	ERR6350903	unknown	PRJEB46513	SAMEA9449580	unknown	307	307	human	Blood	Zambia	No carbapenemase found
Supplementary Figure 2	ERR6350905	unknown	PRJEB46513	SAMEA9449581	unknown	307	307	human	Blood	Zambia	No carbapenemase found
Supplementary Figure 2	ERR6350906	unknown	PRJEB46513	SAMEA9449582	unknown	307	307	human	Blood	Zambia	No carbapenemase found
Supplementary Figure 2	ERR6350907	unknown	PRJEB46513	SAMEA9449583	unknown	307	307	human	Blood	Zambia	No carbapenemase found
Supplementary Figure 2	ERR6350908	unknown	PRJEB46513	SAMEA9449584	unknown	307	307	human	Blood	Zambia	No carbapenemase found
Supplementary Figure 2	ERR6350909	unknown	PRJEB46513	SAMEA9449585	unknown	307	307	human	Blood	Zambia	No carbapenemase found
Supplementary Figure 2	ERR6350912	unknown	PRJEB46513	SAMEA9449588	unknown	307	307	human	Blood	Zambia	No carbapenemase found
Supplementary Figure 2	ERR6350914	unknown	PRJEB46513	SAMEA9449590	unknown	307	307	human	Blood	Zambia	No carbapenemase found
Supplementary Figure 2	ERR6350915	unknown	PRJEB46513	SAMEA9449591	unknown	307	307	human	Blood	Zambia	No carbapenemase found
Supplementary Figure 2	ERR6350916	unknown	PRJEB46513	SAMEA9449592	unknown	307	307	human	Blood	Zambia	No carbapenemase found
Supplementary Figure 2	ERR6350917	unknown	PRJEB46513	SAMEA9449593	unknown	307	307	human	Blood	Zambia	No carbapenemase found
Supplementary Figure 2	ERR6350918	unknown	PRJEB46513	SAMEA9449594	unknown	307	307	human	Blood	Zambia	No carbapenemase found
Supplementary Figure 2	ERR6350919	unknown	PRJEB46513	SAMEA9449595	unknown	307	307	human	Blood	Zambia	No carbapenemase found
Supplementary Figure 2	ERR6350920	unknown	PRJEB46513	SAMEA9449596	unknown	307	307	human	Blood	Zambia	No carbapenemase found
Supplementary Figure 2	ERR6350923	unknown	PRJEB46513	SAMEA9449599	unknown	307	307	human	Blood	Zambia	No carbapenemase found
Supplementary Figure 2	ERR6350924	unknown	PRJEB46513	SAMEA9449600	unknown	307	307	human	Blood	Zambia	No carbapenemase found
Supplementary Figure 2	ERR6350925	unknown	PRJEB46513	SAMEA9449601	unknown	307	307	human	Blood	Zambia	No carbapenemase found
Supplementary Figure 2	ERR6350926	unknown	PRJEB46513	SAMEA9449604	unknown	307	307	human	Blood	Zambia	No carbapenemase found
Supplementary Figure 2	ERR6350927	unknown	PRJEB46513	SAMEA9449602	unknown	307	307	human	Blood	Zambia	No carbapenemase found
Supplementary Figure 2	ERR6350928	unknown	PRJEB46513	SAMEA9449603	unknown	307	307	human	Blood	Zambia	No carbapenemase found
Supplementary Figure 2	ERR6350929	unknown	PRJEB46513	SAMEA9449608	unknown	307	307	human	Blood	Zambia	No carbapenemase found
Supplementary Figure 2	ERR6350930	unknown	PRJEB46513	SAMEA9449605	unknown	307	307	human	Blood	Zambia	No carbapenemase found
Supplementary Figure 2	ERR6350934	unknown	PRJEB46513	SAMEA9449611	unknown	307	307	human	Blood	Zambia	No carbapenemase found
Supplementary Figure 2	ERR6350935	unknown	PRJEB46513	SAMEA9449610	unknown	307	307	human	Blood	Zambia	No carbapenemase found
Supplementary Figure 2	ERR6350936	unknown	PRJEB46513	SAMEA9449612	unknown	307	307	human	Blood	Zambia	No carbapenemase found
Supplementary Figure 2	ERR6351001	unknown	PRJEB46513	SAMEA9449613	unknown	307	307	human	Blood	Zambia	No carbapenemase found
Supplementary Figure 2	ERR6351002	unknown	PRJEB46513	SAMEA9449614	unknown	307	307	human	Blood	Zambia	No carbapenemase found
Supplementary Figure 2	ERR6351003	unknown	PRJEB46513	SAMEA9449616	unknown	307	307	human	Blood	Zambia	No carbapenemase found
Supplementary Figure 2	ERR6351007	unknown	PRJEB46513	SAMEA9449621	unknown	307	307	human	Blood	Zambia	No carbapenemase found
Supplementary Figure 2	ERR6351008	unknown	PRJEB46513	SAMEA9449619	unknown	307	307	human	Blood	Zambia	No carbapenemase found
Supplementary Figure 2	ERR6351009	unknown	PRJEB46513	SAMEA9449620	unknown	307	307	human	Blood	Zambia	No carbapenemase found
Supplementary Figure 2	ERR6351010	unknown	PRJEB46513	SAMEA9449622	unknown	307	307	human	Blood	Zambia	No carbapenemase found
Supplementary Figure 2	ERR6351011	unknown	PRJEB46513	SAMEA9449623	unknown	307	307	human	Blood	Zambia	No carbapenemase found
Supplementary Figure 2	ERR6351012	unknown	PRJEB46513	SAMEA9449624	unknown	307	307	human	Blood	Zambia	No carbapenemase found
Supplementary Figure 2	ERR6351013	unknown	PRJEB46513	SAMEA9449625	unknown	307	307	human	Blood	Zambia	No carbapenemase found
Supplementary Figure 2	ERR6351014	unknown	PRJEB46513	SAMEA9449626	unknown	307	307	human	Blood	Zambia	No carbapenemase found
Supplementary Figure 2	ERR6351015	unknown	PRJEB46513	SAMEA9449627	unknown	307	307	human	Blood	Zambia	No carbapenemase found
Supplementary Figure 2	ERR6351016	unknown	PRJEB46513	SAMEA9449628	unknown	307	307	human	Blood	Zambia	No carbapenemase found
Supplementary Figure 2	ERR6351021	unknown	PRJEB46513	SAMEA9449632	unknown	307	307	human	Blood	Zambia	No carbapenemase found
Supplementary Figure 2	ERR6351022	unknown	PRJEB46513	SAMEA9449633	unknown	307	307	human	Blood	Zambia	No carbapenemase found
Supplementary Figure 2	ERR6351023	unknown	PRJEB46513	SAMEA9449634	unknown	307	307	human	Blood	Zambia	No carbapenemase found
Supplementary Figure 2	ERR6351024	unknown	PRJEB46513	SAMEA9449635	unknown	307	307	human	Blood	Zambia	No carbapenemase found
Supplementary Figure 2	ERR6351025	unknown	PRJEB46513	SAMEA9449636	unknown	307	307	human	Blood	Zambia	No carbapenemase found
Supplementary Figure 2	ERR6351026	unknown	PRJEB46513	SAMEA9449637	unknown	307	307	human	Blood	Zambia	No carbapenemase found
Supplementary Figure 2	ERR6351027	unknown	PRJEB46513	SAMEA9449638	unknown	307	307	human	Blood	Zambia	No carbapenemase found
Supplementary Figure 2	ERR6384943	Kpn01694	PRJEB46655	SAMEA8997888	unknown	307	307	human	clinical material	South Africa	No carbapenemase found
Supplementary Figure 2	ERR6384994	Kpn01841	PRJEB46655	SAMEA8997939	unknown	307	307	human	clinical material	South Africa	No carbapenemase found
Supplementary Figure 2	ERR6415327	56	PRJEB46126	SAMEA9459750	unknown	307	307	human	hospital	Netherlands	No carbapenemase found
Supplementary Figure 2	ERR7472449	65083edc-51f1-11ec-980a-fa163eea3084	PRJEB48990	SAMEA11350947	unknown	307	307	human	Screen swab	United Kingdom	OXA-244
Supplementary Figure 2	ERR7472471	6440b90c-51f1-11ec-980a-fa163eea3084	PRJEB48990	SAMEA11350877	unknown	307	307	human	Screen swab	United Kingdom	OXA-244
Supplementary Figure 2	ERR7472479	65812964-51f1-11ec-980a-fa163eea3084	PRJEB48990	SAMEA11350991	unknown	307	307	human	Urine	United Kingdom	OXA-48
Supplementary Figure 2	ERR7472489	64724742-51f1-11ec-980a-fa163eea3084	PRJEB48990	SAMEA11350895	unknown	307	307	human	Screen swab	United Kingdom	OXA-244
Supplementary Figure 2	ERR7472499	646fb16c-51f1-11ec-980a-fa163eea3084	PRJEB48990	SAMEA11350892	unknown	307	307	human	Screen swab	United Kingdom	OXA-48
Supplementary Figure 2	ERR7472649	6410bebe-51f1-11ec-980a-fa163eea3084	PRJEB48990	SAMEA11350784	unknown	307	307	human	Urine	United Kingdom	OXA-244
Supplementary Figure 2	ERR7472664	664e70e0-51f1-11ec-980a-fa163eea3084	PRJEB48990	SAMEA11351005	unknown	307	307	human	Screen swab	United Kingdom	OXA-244
Supplementary Figure 2	ERR7672051	705349-17	PRJEB49326	SAMEA11577388	unknown	307	307	human	Urine Sample	Switzerland	No carbapenemase found
Supplementary Figure 2	ERR7672070	713508-17	PRJEB49326	SAMEA11577407	unknown	307	307	human	Urine Sample	Switzerland	No carbapenemase found
Supplementary Figure 2	ERR7672091	801401-17	PRJEB49326	SAMEA11577429	unknown	307	307	human	Swab Throat	Switzerland	No carbapenemase found
Supplementary Figure 2	ERR7672095	801602-19	PRJEB49326	SAMEA11577433	unknown	307	307	human	Rectalswab	Switzerland	No carbapenemase found
Supplementary Figure 2	ERR7672097	801978-18	PRJEB49326	SAMEA11577435	unknown	307	307	human	Rectalswab	Switzerland	No carbapenemase found
Supplementary Figure 2	ERR7672119	804646-17	PRJEB49326	SAMEA11577457	unknown	307	307	human	Urine Sample	Switzerland	No carbapenemase found
Supplementary Figure 2	ERR7672120	804681-17	PRJEB49326	SAMEA11577458	unknown	307	307	human	Rectalswab	Switzerland	No carbapenemase found
Supplementary Figure 2	ERR7672129	805480-18	PRJEB49326	SAMEA11577467	unknown	307	307	human	Urine Sample	Switzerland	No carbapenemase found
Supplementary Figure 2	ERR7672139	806241-18	PRJEB49326	SAMEA11577477	unknown	307	307	human	Swab inguinal	Switzerland	No carbapenemase found
Supplementary Figure 2	ERR7672144	806469-17	PRJEB49326	SAMEA11577482	unknown	307	307	human	Urine Sample	Switzerland	No carbapenemase found
Supplementary Figure 2	ERR8288536	S.124.21.Kp	PRJEB50554	SAMEA12790295	unknown	307	307	human	Hospital	Germany	No carbapenemase found
Supplementary Figure 2	ERR9364504	2003.2_DNA	PRJEB48690	SAMEA13609698	unknown	307	307	unknown	unknown	Germany	OXA-48
Supplementary Figure 2	ERR9364510	2003.2-LB_DNA	PRJEB48690	SAMEA13609699	unknown	307	307	unknown	unknown	Germany	OXA-48
Supplementary Figure 2	ERR9364516	2003.2-MH-2_DNA	PRJEB48690	SAMEA13609700	unknown	307	307	unknown	unknown	Germany	OXA-48
Supplementary Figure 2	ERR9364527	2003.9_DNA	PRJEB48690	SAMEA13609701	unknown	307	307	unknown	unknown	Germany	OXA-48
Supplementary Figure 2	ERR9364532	2003.9-LB_DNA	PRJEB48690	SAMEA13609702	unknown	307	307	unknown	unknown	Germany	OXA-48
Supplementary Figure 2	ERR9364542	2003.9-MH-2_DNA	PRJEB48690	SAMEA13609703	unknown	307	307	unknown	unknown	Germany	OXA-48
Supplementary Figure 2	ERR971984	unknown	PRJEB8265	SAMEA3281612	unknown	307	307	human	blood	Malawi	No carbapenemase found
Supplementary Figure 2	SRR10028200	801403-17	PRJNA543274	SAMN12212302	unknown	307	307	unknown	unknown	Switzerland	No carbapenemase found
Supplementary Figure 2	SRR10028242	403646-16	PRJNA543274	SAMN12212187	unknown	307	307	human	unknown	Switzerland	OXA-48
Supplementary Figure 2	SRR10028249	402962-16	PRJNA543274	SAMN12212181	unknown	307	307	human	unknown	Switzerland	NDM-1
Supplementary Figure 2	SRR10028387	404556-16	PRJNA543274	SAMN12212199	unknown	307	307	human	unknown	Switzerland	OXA-48
Supplementary Figure 2	SRR10028412	803710-16	PRJNA543274	SAMN12212307	unknown	307	307	unknown	unknown	Switzerland	No carbapenemase found
Supplementary Figure 2	SRR10058603	DG7172	PRJNA431724	SAMN08399057	unknown	307	307	human	Rectal swab	Italy	KPC-2
Supplementary Figure 2	SRR10116396	PCMP_H245	PRJNA415194	SAMN12745678	unknown	307	307	human	Resp	USA	KPC-2
Supplementary Figure 2	SRR10116521	PCMP_H129	PRJNA415194	SAMN12745566	unknown	307	307	human	Wound	USA	KPC-2
Supplementary Figure 2	SRR10116522	PCMP_H128	PRJNA415194	SAMN12745565	unknown	307	307	human	Urine	USA	KPC-2
Supplementary Figure 2	SRR10116523	PCMP_H126	PRJNA415194	SAMN12745564	unknown	307	307	human	Urine	USA	KPC-2
Supplementary Figure 2	SRR10116608	PCMP_H368	PRJNA415194	SAMN12745798	unknown	307	307	human	Resp	USA	KPC-2
Supplementary Figure 2	SRR10116613	PCMP_H364	PRJNA415194	SAMN12745794	unknown	307	307	human	Urine	USA	KPC-2
Supplementary Figure 2	SRR10116614	PCMP_H363	PRJNA415194	SAMN12745793	unknown	307	307	human	Urine	USA	KPC-2
Supplementary Figure 2	SRR10116766	PCMP_H58	PRJNA415194	SAMN12745501	unknown	307	307	human	Resp	USA	KPC-2
Supplementary Figure 2	SRR10116767	PCMP_H57	PRJNA415194	SAMN12745500	unknown	307	307	human	Urine	USA	KPC-2
Supplementary Figure 2	SRR10116769	PCMP_H55	PRJNA415194	SAMN12745498	unknown	307	307	human	Urine	USA	KPC-2
Supplementary Figure 2	SRR10116772	PCMP_H53	PRJNA415194	SAMN12745496	unknown	307	307	human	Wound	USA	KPC-2
Supplementary Figure 2	SRR10116774	PCMP_H50	PRJNA415194	SAMN12745494	unknown	307	307	human	Wound	USA	KPC-2
Supplementary Figure 2	SRR10127104	AUSMDU00008628	PRJNA565795	SAMN12768887	unknown	307	307	human	unknown	Australia	No carbapenemase found
Supplementary Figure 2	SRR10127105	AUSMDU00008430	PRJNA565795	SAMN12768886	unknown	307	307	human	unknown	Australia	No carbapenemase found
Supplementary Figure 2	SRR10127120	AUSMDU00007871	PRJNA565795	SAMN12768873	unknown	307	307	human	unknown	Australia	No carbapenemase found
Supplementary Figure 2	SRR10127130	AUSMDU00008503	PRJNA565795	SAMN12768864	unknown	307	307	human	unknown	Australia	No carbapenemase found
Supplementary Figure 2	SRR10127131	AUSMDU00008496	PRJNA565795	SAMN12768863	unknown	307	307	human	unknown	Australia	No carbapenemase found
Supplementary Figure 2	SRR10127132	AUSMDU00034418	PRJNA565795	SAMN12768862	unknown	307	307	human	unknown	Australia	No carbapenemase found
Supplementary Figure 2	SRR10230830	BES-215	PRJNA575837	SAMN12911937	unknown	307	307	dog	unknown	Spain	No carbapenemase found
Supplementary Figure 2	SRR10230838	BES-208	PRJNA575837	SAMN12911930	unknown	307	307	dog	unknown	Czech Republic	No carbapenemase found
Supplementary Figure 2	SRR10230839	BES-207	PRJNA575837	SAMN12911929	unknown	307	307	dog	unknown	Czech Republic	No carbapenemase found
Supplementary Figure 2	SRR10251224	N16-02164	PRJNA564992	SAMN12732005	unknown	307	307	human	Blood	Canada	No carbapenemase found
Supplementary Figure 2	SRR10294967	OM92	PRJNA544438	SAMN13042162	unknown	307	307	human	Urine	Oman	NDM-1
Supplementary Figure 2	SRR10295011	OM605	PRJNA544438	SAMN13042122	unknown	307	307	human	Wound	Oman	OXA-48
Supplementary Figure 2	SRR10377090	DHQP1704314	PRJNA288601	SAMN13167040	unknown	307	307	human	Urine	USA	KPC-3
Supplementary Figure 2	SRR10615702	NRZ-52340	PRJNA594546	SAMN13520947	unknown	307	307	human	Tracheal secretion	Germany	NDM-1;OXA-48
Supplementary Figure 2	SRR10899218	4545	PRJNA600879	SAMN13836076	unknown	307	307	horse	Swab	Austria	No carbapenemase found
Supplementary Figure 2	SRR10991663	MMMOSAM:6953e06f-add6-4d50-a643-92f13d3647c5	PRJNA564424	SAMN12774345	unknown	307	307	human	clinical sample	United Kingdom	KPC-2
Supplementary Figure 2	SRR10991710	MMMOSAM:4ff80b92-4d4f-47e7-936c-2ea1c9791b53	PRJNA564424	SAMN12774392	unknown	307	307	human	clinical sample	United Kingdom	KPC-2
Supplementary Figure 2	SRR10991726	MMMOSAM:4a893792-fdc8-4414-8d83-1f5653972244	PRJNA564424	SAMN12774408	unknown	307	307	human	clinical sample	United Kingdom	KPC-2
Supplementary Figure 2	SRR10991906	MMMOSAM:efa11bdd-d29d-46a4-8928-82e15a619f12	PRJNA564424	SAMN12774043	unknown	307	307	human	clinical sample	United Kingdom	KPC-2
Supplementary Figure 2	SRR10991991	MMMOSAM:d2df80b4-1142-4b4c-8755-68167932b70c	PRJNA564424	SAMN12774104	unknown	307	307	human	clinical sample	United Kingdom	KPC-2
Supplementary Figure 2	SRR10992071	MMMOSAM:b32f3fb9-f41a-423c-99e6-1d973fd4eb4d	PRJNA564424	SAMN12774184	unknown	307	307	human	clinical sample	United Kingdom	KPC-2
Supplementary Figure 2	SRR11267901	E221	PRJNA599387	SAMN13829632	unknown	307	307	human	Rectal swab	Qatar	No carbapenemase found
Supplementary Figure 2	SRR11267907	E184	PRJNA599387	SAMN13829626	unknown	307	307	human	Abscess	Qatar	No carbapenemase found
Supplementary Figure 2	SRR11267913	E75	PRJNA599387	SAMN13829679	unknown	307	307	human	Rectal swab	Qatar	No carbapenemase found
Supplementary Figure 2	SRR11267927	E467	PRJNA599387	SAMN13829666	unknown	307	307	human	CSF	Qatar	No carbapenemase found
Supplementary Figure 2	SRR11267935	E428	PRJNA599387	SAMN13829659	unknown	307	307	human	Rectal swab	Qatar	No carbapenemase found
Supplementary Figure 2	SRR11267939	E401	PRJNA599387	SAMN13829655	unknown	307	307	human	Rectal swab	Qatar	No carbapenemase found
Supplementary Figure 2	SRR11356418	cluster7	PRJNA613629	SAMN14411201	unknown	307	307	human	unknown	Finland	OXA-48
Supplementary Figure 2	SRR11402665	2020QG-00055	PRJNA288601	SAMN14392035	unknown	307	307	human	Wound	USA	No carbapenemase found
Supplementary Figure 2	SRR11460688	C23	PRJNA610191	SAMN14279103	unknown	307	307	cat	unknown	Switzerland	No carbapenemase found
Supplementary Figure 2	SRR11460696	D32	PRJNA610191	SAMN14279100	unknown	307	307	Dog	dog	Switzerland	No carbapenemase found
Supplementary Figure 2	SRR11486231	KPC-Kp14_Argentina	PRJNA623051	SAMN14537681	unknown	307	307	human	Blood	Argentina	KPC-3
Supplementary Figure 2	SRR11486232	KPC-Kpn2_Argentina	PRJNA623051	SAMN14537682	unknown	307	307	human	Blood	Argentina	KPC-2
Supplementary Figure 2	SRR11585083	R50	PRJNA626430	SAMN14640316	unknown	307	307	human	Human gut	Spain	OXA-48
Supplementary Figure 2	SRR11585092	N36	PRJNA626430	SAMN14640308	unknown	307	307	human	Human gut	Spain	OXA-48
Supplementary Figure 2	SRR11585094	N22	PRJNA626430	SAMN14640306	unknown	307	307	human	Human gut	Spain	OXA-48
Supplementary Figure 2	SRR11585133	K318	PRJNA626430	SAMN14640272	unknown	307	307	human	Human gut	Spain	OXA-48
Supplementary Figure 2	SRR11585135	K315	PRJNA626430	SAMN14640270	unknown	307	307	human	Human gut	Spain	OXA-48
Supplementary Figure 2	SRR11585136	K314	PRJNA626430	SAMN14640269	unknown	307	307	human	Human gut	Spain	OXA-48
Supplementary Figure 2	SRR11585142	K306	PRJNA626430	SAMN14640263	unknown	307	307	human	Human gut	Spain	OXA-48
Supplementary Figure 2	SRR11585145	K297	PRJNA626430	SAMN14640261	unknown	307	307	human	Human gut	Spain	OXA-48
Supplementary Figure 2	SRR11585146	K296	PRJNA626430	SAMN14640260	unknown	307	307	human	Human gut	Spain	OXA-48
Supplementary Figure 2	SRR11585178	K235	PRJNA626430	SAMN14640231	unknown	307	307	human	Human gut	Spain	OXA-48
Supplementary Figure 2	SRR11585186	K199	PRJNA626430	SAMN14640223	unknown	307	307	human	Human gut	Spain	OXA-48
Supplementary Figure 2	SRR11585188	K198	PRJNA626430	SAMN14640222	unknown	307	307	human	Human gut	Spain	OXA-48
Supplementary Figure 2	SRR11585193	K174	PRJNA626430	SAMN14640217	unknown	307	307	human	Human gut	Spain	OXA-48
Supplementary Figure 2	SRR11585194	K173	PRJNA626430	SAMN14640216	unknown	307	307	human	Human gut	Spain	OXA-48
Supplementary Figure 2	SRR11585195	K172	PRJNA626430	SAMN14640215	unknown	307	307	human	Human gut	Spain	OXA-48
Supplementary Figure 2	SRR11585199	K166	PRJNA626430	SAMN14640212	unknown	307	307	human	Human gut	Spain	OXA-48
Supplementary Figure 2	SRR11585200	K165	PRJNA626430	SAMN14640211	unknown	307	307	human	Human gut	Spain	No carbapenemase found
Supplementary Figure 2	SRR11585201	K164	PRJNA626430	SAMN14640210	unknown	307	307	human	Human gut	Spain	OXA-48
Supplementary Figure 2	SRR11585202	K163	PRJNA626430	SAMN14640209	unknown	307	307	human	Human gut	Spain	OXA-48
Supplementary Figure 2	SRR11585221	J66	PRJNA626430	SAMN14640192	unknown	307	307	human	Human gut	Spain	OXA-48
Supplementary Figure 2	SRR11585222	J61	PRJNA626430	SAMN14640191	unknown	307	307	human	Human gut	Spain	OXA-48
Supplementary Figure 2	SRR11680832	N19-01375	PRJNA564992	SAMN12732042	unknown	307	307	human	Blood	Canada	No carbapenemase found
Supplementary Figure 2	SRR11712605	N19-01413	PRJNA564992	SAMN12732052	unknown	307	307	human	Blood	Canada	No carbapenemase found
Supplementary Figure 2	SRR11725262	2020CK-00138	PRJNA288601	SAMN14792124	unknown	307	307	human	Wound/abscess	USA	KPC-3
Supplementary Figure 2	SRR11725273	2020CK-00110	PRJNA288601	SAMN14792113	unknown	307	307	human	Urine	USA	KPC-2
Supplementary Figure 2	SRR11725297	2020CK-00084	PRJNA288601	SAMN14792089	unknown	307	307	human	Urine	USA	KPC-2
Supplementary Figure 2	SRR11819263	CRE532	PRJNA633565	SAMN14967589	unknown	307	307	human	clinical	USA	No carbapenemase found
Supplementary Figure 2	SRR11819371	CRE731	PRJNA633565	SAMN14967647	unknown	307	307	human	Surveillance	USA	No carbapenemase found
Supplementary Figure 2	SRR11819419	CRE554	PRJNA633565	SAMN14967603	unknown	307	307	human	clinical	USA	KPC-2
Supplementary Figure 2	SRR11819420	CRE552_3	PRJNA633565	SAMN14967601	unknown	307	307	human	clinical	USA	KPC-2
Supplementary Figure 2	SRR11819421	CRE552_2	PRJNA633565	SAMN14967600	unknown	307	307	human	clinical	USA	KPC-2
Supplementary Figure 2	SRR11819422	CRE552_1	PRJNA633565	SAMN14967599	unknown	307	307	human	clinical	USA	KPC-2
Supplementary Figure 2	SRR11819432	CRE101	PRJNA633565	SAMN14967499	unknown	307	307	human	Surveillance	USA	KPC-2
Supplementary Figure 2	SRR11841822	RIVM_C015249	PRJNA634885	SAMN15010541	unknown	307	307	human	unknown	Netherlands	OXA-48
Supplementary Figure 2	SRR11841831	RIVM_C013145	PRJNA634885	SAMN15010533	unknown	307	307	human	unknown	Netherlands	GES-5^
Supplementary Figure 2	SRR11841835	RIVM_C012998	PRJNA634885	SAMN15010530	unknown	307	307	human	unknown	Netherlands	KPC-2
Supplementary Figure 2	SRR11841867	RIVM_C009085	PRJNA634885	SAMN15010465	unknown	307	307	human	unknown	Netherlands	OXA-48
Supplementary Figure 2	SRR11841876	RIVM_C010208	PRJNA634885	SAMN15010492	unknown	307	307	human	unknown	Netherlands	OXA-162
Supplementary Figure 2	SRR11841888	RIVM_C009848	PRJNA634885	SAMN15010481	unknown	307	307	human	unknown	Netherlands	OXA-48
Supplementary Figure 2	SRR11841903	RIVM_C018941	PRJNA634885	SRR11841903	unknown	307	307	human	unknown	Netherlands	KPC-2;OXA-48
Supplementary Figure 2	SRR11841928	RIVM_C018436	PRJNA634885	SAMN15010574	unknown	307	307	human	unknown	Netherlands	KPC-2
Supplementary Figure 2	SRR11841937	RIVM_C018209	PRJNA634885	SAMN15010566	unknown	307	307	human	unknown	Netherlands	OXA-48
Supplementary Figure 2	SRR11841943	RIVM_C009185	PRJNA634885	SAMN15010471	unknown	307	307	human	unknown	Netherlands	OXA-48
Supplementary Figure 2	SRR12009580	2019EP-00011	PRJNA288601	SAMN15226387	unknown	307	307	human	Urine	USA	No carbapenemase found
Supplementary Figure 2	SRR12009606	2019EP-00147	PRJNA288601	SAMN15226418	unknown	307	307	human	Blood	USA	KPC-2;NDM-7
Supplementary Figure 2	SRR12009623	2019EP-00108	PRJNA288601	SAMN15226402	unknown	307	307	human	Blood	USA	KPC-2;NDM-7
Supplementary Figure 2	SRR12071767	Kpn17	PRJNA641166	SAMN15344999	unknown	307	307	human	Gut	Spain	OXA-48
Supplementary Figure 2	SRR12071779	Kpn02	PRJNA641166	SAMN15344985	unknown	307	307	human	Gut	Spain	OXA-48
Supplementary Figure 2	SRR12286602	ELI_155	PRJNA647793	SAMN15598834	unknown	307	307	human	unknown	USA	No carbapenemase found
Supplementary Figure 2	SRR12329571	12038262	PRJNA648857	SAMN15649133	unknown	307	307	human	unknown	Italy	No carbapenemase found
Supplementary Figure 2	SRR12329572	10099121	PRJNA648857	SAMN15649132	unknown	307	307	human	unknown	Italy	No carbapenemase found
Supplementary Figure 2	SRR12329578	2188668	PRJNA648857	SAMN15649126	unknown	307	307	human	unknown	Italy	KPC-3
Supplementary Figure 2	SRR12352179	2019EP-00034	PRJNA288601	SAMN15677823	unknown	307	307	human	Urine	USA	No carbapenemase found
Supplementary Figure 2	SRR12462372	2020LN-00001	PRJNA288601	SAMN15832291	unknown	307	307	human	urine	USA	NDM-1
Supplementary Figure 2	SRR12464863	Klebsiella pneumoniae MGH205	PRJNA271899	SAMN08148237	unknown	307	307	human	unknown	USA	No carbapenemase found
Supplementary Figure 2	SRR12465040	Klebsiella pneumoniae UCICRE-125	PRJNA271899	SAMN08148174	unknown	307	307	human	unknown	USA	No carbapenemase found
Supplementary Figure 2	SRR12508579	ARLG-4929	PRJNA658369	SAMN15869162	unknown	307	307	human	urine	USA	KPC-2
Supplementary Figure 2	SRR12508651	ARLG-3489	PRJNA658369	SAMN15868159	unknown	307	307	human	urine	USA	KPC-3
Supplementary Figure 2	SRR12508660	ARLG-3245	PRJNA658369	SAMN15869001	unknown	307	307	human	urine	USA	KPC-2
Supplementary Figure 2	SRR12508663	ARLG-3242	PRJNA658369	SAMN15868999	unknown	307	307	human	urine	USA	KPC-2
Supplementary Figure 2	SRR12508665	ARLG-3240	PRJNA658369	SAMN15868997	unknown	307	307	human	wound	USA	KPC-2
Supplementary Figure 2	SRR12508668	ARLG-3237	PRJNA658369	SAMN15868994	unknown	307	307	human	urine	USA	KPC-2
Supplementary Figure 2	SRR12508669	ARLG-3235	PRJNA658369	SAMN15868993	unknown	307	307	human	urine	USA	KPC-2
Supplementary Figure 2	SRR12508678	ARLG-3222	PRJNA658369	SAMN15868985	unknown	307	307	human	wound	USA	KPC-2
Supplementary Figure 2	SRR12508679	ARLG-3220	PRJNA658369	SAMN15868984	unknown	307	307	human	urine	USA	KPC-2
Supplementary Figure 2	SRR12508680	ARLG-3218	PRJNA658369	SAMN15868983	unknown	307	307	human	urine	USA	KPC-2
Supplementary Figure 2	SRR12508681	ARLG-3215	PRJNA658369	SAMN15868982	unknown	307	307	human	wound	USA	KPC-2
Supplementary Figure 2	SRR12508778	ARLG-4428	PRJNA658369	SAMN15868516	unknown	307	307	human	urine	USA	KPC-2
Supplementary Figure 2	SRR12508790	ARLG-4408	PRJNA658369	SAMN15868505	unknown	307	307	human	blood	USA	No carbapenemase found
Supplementary Figure 2	SRR12508831	ARLG-4260	PRJNA658369	SAMN15868273	unknown	307	307	human	urine	USA	KPC-2
Supplementary Figure 2	SRR12508836	ARLG-3473	PRJNA658369	SAMN15868151	unknown	307	307	human	urine	USA	No carbapenemase found
Supplementary Figure 2	SRR12508865	ARLG-3623	PRJNA658369	SAMN15868242	unknown	307	307	human	urine	USA	KPC-2
Supplementary Figure 2	SRR12508897	ARLG-4793	PRJNA658369	SAMN15868801	unknown	307	307	human	urine	USA	No carbapenemase found
Supplementary Figure 2	SRR12509008	ARLG-3304	PRJNA658369	SAMN15868676	unknown	307	307	human	urine	USA	KPC-2
Supplementary Figure 2	SRR12509034	ARLG-3260	PRJNA658369	SAMN15869015	unknown	307	307	human	urine	USA	KPC-2
Supplementary Figure 2	SRR12509039	ARLG-3255	PRJNA658369	SAMN15869011	unknown	307	307	human	wound	USA	KPC-2
Supplementary Figure 2	SRR12509049	ARLG-4673	PRJNA658369	SAMN15869132	unknown	307	307	human	urine	USA	KPC-2
Supplementary Figure 2	SRR12509113	ARLG-4565	PRJNA658369	SAMN15869046	unknown	307	307	human	other	USA	KPC-2
Supplementary Figure 2	SRR12509124	ARLG-3480	PRJNA658369	SAMN15868710	unknown	307	307	human	urine	USA	KPC-2
Supplementary Figure 2	SRR12509303	ARLG-4872	PRJNA658369	SAMN15869044	unknown	307	307	human	other	USA	KPC-2
Supplementary Figure 2	SRR12509309	ARLG-4865	PRJNA658369	SAMN15869038	unknown	307	307	human	urine	USA	No carbapenemase found
Supplementary Figure 2	SRR12509310	ARLG-4864	PRJNA658369	SAMN15869037	unknown	307	307	human	urine	USA	KPC-2
Supplementary Figure 2	SRR12509314	ARLG-4859	PRJNA658369	SAMN15869034	unknown	307	307	human	other	USA	KPC-2
Supplementary Figure 2	SRR12509318	ARLG-4855	PRJNA658369	SAMN15869030	unknown	307	307	human	respiratory	USA	KPC-2
Supplementary Figure 2	SRR12509327	ARLG-4844	PRJNA658369	SAMN15869022	unknown	307	307	human	urine	USA	No carbapenemase found
Supplementary Figure 2	SRR12509415	ARLG-3206	PRJNA658369	SAMN15868976	unknown	307	307	human	urine	USA	KPC-2
Supplementary Figure 2	SRR12509417	ARLG-3204	PRJNA658369	SAMN15868974	unknown	307	307	human	urine	USA	KPC-2
Supplementary Figure 2	SRR12509422	ARLG-3198	PRJNA658369	SAMN15868970	unknown	307	307	human	respiratory	USA	KPC-2
Supplementary Figure 2	SRR12509423	ARLG-3197	PRJNA658369	SAMN15868969	unknown	307	307	human	urine	USA	KPC-2
Supplementary Figure 2	SRR12509425	ARLG-3195	PRJNA658369	SAMN15868967	unknown	307	307	human	urine	USA	KPC-2
Supplementary Figure 2	SRR12509426	ARLG-3194	PRJNA658369	SAMN15868966	unknown	307	307	human	respiratory	USA	KPC-2
Supplementary Figure 2	SRR12509428	ARLG-3192	PRJNA658369	SAMN15868964	unknown	307	307	human	urine	USA	No carbapenemase found
Supplementary Figure 2	SRR12509431	ARLG-3188	PRJNA658369	SAMN15868961	unknown	307	307	human	urine	USA	KPC-2
Supplementary Figure 2	SRR12509435	ARLG-3185	PRJNA658369	SAMN15868958	unknown	307	307	human	urine	USA	No carbapenemase found
Supplementary Figure 2	SRR12509436	ARLG-3183	PRJNA658369	SAMN15868957	unknown	307	307	human	urine	USA	KPC-2
Supplementary Figure 2	SRR12509437	ARLG-3182	PRJNA658369	SAMN15868956	unknown	307	307	human	respiratory	USA	KPC-2
Supplementary Figure 2	SRR12509439	ARLG-3180	PRJNA658369	SAMN15868954	unknown	307	307	human	urine	USA	KPC-2
Supplementary Figure 2	SRR12509482	ARLG-4571	PRJNA658369	SAMN15869053	unknown	307	307	human	urine	USA	KPC-2
Supplementary Figure 2	SRR12509486	ARLG-4567	PRJNA658369	SAMN15869049	unknown	307	307	human	urine	USA	KPC-2
Supplementary Figure 2	SRR12509537	ARLG-4771	PRJNA658369	SAMN15869095	unknown	307	307	human	urine	USA	NDM-1
Supplementary Figure 2	SRR12519138	2020CK-00189	PRJNA288601	SAMN15907124	unknown	307	307	human	urine	USA	KPC-2
Supplementary Figure 2	SRR12519148	2020CK-00180	PRJNA288601	SAMN15907115	unknown	307	307	human	other	USA	KPC-2
Supplementary Figure 2	SRR12570012	FQ147	PRJNA656934	SAMN15813841	unknown	307	307	human	body fluid	Qatar	No carbapenemase found
Supplementary Figure 2	SRR12681405	BM_KP49	PRJNA658789	SAMN15908368	unknown	307	307	human	Pus	India	NDM-1
Supplementary Figure 2	SRR12743870	2020CK-00356	PRJNA288601	SAMN16294006	unknown	307	307	human	urine	USA	KPC-3
Supplementary Figure 2	SRR12743886	2020CK-00342	PRJNA288601	SAMN16293992	unknown	307	307	human	urine	USA	No carbapenemase found
Supplementary Figure 2	SRR12743900	2020CK-00329	PRJNA288601	SAMN16293979	unknown	307	307	human	blood	USA	No carbapenemase found
Supplementary Figure 2	SRR12743912	2020CK-00318	PRJNA288601	SAMN16293968	unknown	307	307	human	blood	USA	No carbapenemase found
Supplementary Figure 2	SRR12763997	KLP00363	PRJNA475751	SAMN16340238	unknown	307	307	human	blood	USA	No carbapenemase found
Supplementary Figure 2	SRR12764002	KLP00359	PRJNA475751	SAMN16340234	unknown	307	307	human	sputum	USA	No carbapenemase found
Supplementary Figure 2	SRR12764006	KLP00353	PRJNA475751	SAMN16340230	unknown	307	307	human	urine	USA	No carbapenemase found
Supplementary Figure 2	SRR12865187	2020CK-00404	PRJNA288601	SAMN16505105	unknown	307	307	human	sputum	USA	KPC-2
Supplementary Figure 2	SRR12865188	2020CK-00403	PRJNA288601	SAMN16505104	unknown	307	307	human	blood	USA	KPC-2
Supplementary Figure 2	SRR12865202	2020CK-00285	PRJNA288601	SAMN16505098	unknown	307	307	human	urine	USA	KPC-3
Supplementary Figure 2	SRR12865211	2020CK-00406	PRJNA288601	SAMN16505107	unknown	307	307	human	blood	USA	KPC-2
Supplementary Figure 2	SRR12865212	2020CK-00405	PRJNA288601	SAMN16505106	unknown	307	307	human	urine	USA	KPC-2
Supplementary Figure 2	SRR12898964	CP44	PRJNA667192	SAMN16361955	unknown	307	307	human	urine	Qatar	NDM-5
Supplementary Figure 2	SRR12902486	1900070	PRJNA288601	SAMN16558246	unknown	307	307	human	urine	USA	KPC-2
Supplementary Figure 2	SRR12902488	1900074	PRJNA288601	SAMN16558248	unknown	307	307	human	fluid peritoneal	USA	KPC-2
Supplementary Figure 2	SRR12902489	1900075	PRJNA288601	SAMN16558249	unknown	307	307	human	Deep Tissue	USA	KPC-2
Supplementary Figure 2	SRR12902499	1900098	PRJNA288601	SAMN16558258	unknown	307	307	human	urine	USA	KPC-3
Supplementary Figure 2	SRR12902568	1800052	PRJNA288601	SAMN16558057	unknown	307	307	human	urine	USA	No carbapenemase found
Supplementary Figure 2	SRR12902570	1800054	PRJNA288601	SAMN16558059	unknown	307	307	human	urine	USA	KPC-3
Supplementary Figure 2	SRR12902573	1800069	PRJNA288601	SAMN16558062	unknown	307	307	human	urine	USA	KPC-3
Supplementary Figure 2	SRR12902616	1800164	PRJNA288601	SAMN16558101	unknown	307	307	human	urine	USA	KPC-2
Supplementary Figure 2	SRR12902638	1801510	PRJNA288601	SAMN16558120	unknown	307	307	human	urine	USA	KPC-3
Supplementary Figure 2	SRR12902719	1804399	PRJNA288601	SAMN16558194	unknown	307	307	human	urine	USA	KPC-3
Supplementary Figure 2	SRR12903849	2020GO-00053	PRJNA288601	SAMN16552537	unknown	307	307	human	unknown	USA	NDM-1
Supplementary Figure 2	SRR12903863	2020GO-00005	PRJNA288601	SAMN16552489	unknown	307	307	human	unknown	USA	NDM-1
Supplementary Figure 2	SRR12921209	ehuo_671	PRJNA672836	SAMN16579480	unknown	307	307	human	Urines	Algeria	No carbapenemase found
Supplementary Figure 2	SRR13077229	2014CRE_39	PRJNA674942	SAMN16824587	unknown	307	307	human	Acute Care Hospital	Singapore	No carbapenemase found
Supplementary Figure 2	SRR13077254	2015CRE_60	PRJNA674942	SAMN16824564	unknown	307	307	human	Acute Care Hospital	Singapore	No carbapenemase found
Supplementary Figure 2	SRR13077286	2015CRE_31	PRJNA674942	SAMN16824535	unknown	307	307	human	Acute Care Hospital	Singapore	No carbapenemase found
Supplementary Figure 2	SRR13077356	2016CRE_60	PRJNA674942	SAMN16824685	unknown	307	307	human	Acute Care Hospital	Singapore	OXA-181
Supplementary Figure 2	SRR13081088	2019QW-00016	PRJNA288601	SAMN16828081	unknown	307	307	human	urine	USA	NDM-1
Supplementary Figure 2	SRR13081109	2020QW-00008	PRJNA288601	SAMN16828089	unknown	307	307	human	sputum	USA	NDM-1
Supplementary Figure 2	SRR13085661	2017HL-00037	PRJNA288601	SAMN16823215	unknown	307	307	human	rectum isolate	USA	No carbapenemase found
Supplementary Figure 2	SRR13085662	2017HL-00036	PRJNA288601	SAMN16823214	unknown	307	307	human	rectum isolate	USA	No carbapenemase found
Supplementary Figure 2	SRR13085670	2017HL-00029	PRJNA288601	SAMN16823207	unknown	307	307	human	unknown	USA	No carbapenemase found
Supplementary Figure 2	SRR13085671	2017HL-00028	PRJNA288601	SAMN16823206	unknown	307	307	human	unknown	USA	No carbapenemase found
Supplementary Figure 2	SRR13085672	2017HL-00027	PRJNA288601	SAMN16823205	unknown	307	307	human	unknown	USA	No carbapenemase found
Supplementary Figure 2	SRR13085674	2017HL-00025	PRJNA288601	SAMN16823203	unknown	307	307	human	unknown	USA	No carbapenemase found
Supplementary Figure 2	SRR13085681	2017HL-00019	PRJNA288601	SAMN16823197	unknown	307	307	human	unknown	USA	No carbapenemase found
Supplementary Figure 2	SRR13085683	2017HL-00017	PRJNA288601	SAMN16823195	unknown	307	307	human	unknown	USA	No carbapenemase found
Supplementary Figure 2	SRR13085684	2017HL-00016	PRJNA288601	SAMN16823194	unknown	307	307	human	unknown	USA	No carbapenemase found
Supplementary Figure 2	SRR13085685	2017HL-00015	PRJNA288601	SAMN16823193	unknown	307	307	human	unknown	USA	No carbapenemase found
Supplementary Figure 2	SRR13087666	2018HL-00122	PRJNA288601	SAMN16823551	unknown	307	307	human	pleural fluid isolate	USA	KPC-3
Supplementary Figure 2	SRR13088657	2019HL-00324	PRJNA288601	SAMN16842683	unknown	307	307	human	rectal swab	USA	KPC-2
Supplementary Figure 2	SRR13119848	2020HL-00411	PRJNA288601	SAMN16878204	unknown	307	307	human	rectal swab	USA	KPC-2
Supplementary Figure 2	SRR13181763	2018HL-00786	PRJNA288601	SAMN16980988	unknown	307	307	human	urine isolate	USA	KPC-3
Supplementary Figure 2	SRR13181772	2018HL-00777	PRJNA288601	SAMN16980979	unknown	307	307	human	chest isolate	USA	KPC-3
Supplementary Figure 2	SRR13181774	2018HL-00776	PRJNA288601	SAMN16980978	unknown	307	307	human	tracheal aspirate isolate	USA	KPC-3
Supplementary Figure 2	SRR13181775	2018HL-00775	PRJNA288601	SAMN16980977	unknown	307	307	human	urine isolate	USA	KPC-3
Supplementary Figure 2	SRR13181866	2018HL-00796	PRJNA288601	SAMN16981260	unknown	307	307	human	bronchoalveolar lavage isolate	USA	KPC-3
Supplementary Figure 2	SRR13182942	2019HL-00846	PRJNA288601	SAMN16982336	unknown	307	307	human	rectal swab	USA	KPC-2
Supplementary Figure 2	SRR13182943	2019HL-00845	PRJNA288601	SAMN16982335	unknown	307	307	human	rectal swab	USA	KPC-2
Supplementary Figure 2	SRR13182944	2019HL-00844	PRJNA288601	SAMN16982334	unknown	307	307	human	rectal swab	USA	KPC-2
Supplementary Figure 2	SRR13183124	2020HL-00856	PRJNA288601	SAMN16982401	unknown	307	307	human	unknown	USA	KPC-3
Supplementary Figure 2	SRR13279240	SCHI0016.S.261	PRJNA606985	SAMN17125956	unknown	307	307	human	clinical	Australia	No carbapenemase found
Supplementary Figure 2	SRR13320505	ARLG-4839	PRJNA658369	SAMN17131915	unknown	307	307	human	blood	USA	KPC-2
Supplementary Figure 2	SRR13320510	ARLG-3264	PRJNA658369	SAMN17131912	unknown	307	307	human	respiratory	USA	KPC-2
Supplementary Figure 2	SRR13320513	ARLG-8048	PRJNA658369	SAMN17131927	unknown	307	307	human	urine	USA	KPC-2
Supplementary Figure 2	SRR13356549	51615	PRJNA675776	SAMN16721988	unknown	307	307	dog	unknown	France	No carbapenemase found
Supplementary Figure 2	SRR13356561	49255	PRJNA675776	SAMN16721977	unknown	307	307	dog	unknown	France	No carbapenemase found
Supplementary Figure 2	SRR13356567	49248	PRJNA675776	SAMN16721972	unknown	307	307	dog	unknown	France	No carbapenemase found
Supplementary Figure 2	SRR13356581	46247	PRJNA675776	SAMN16721959	unknown	307	307	cat	unknown	France	No carbapenemase found
Supplementary Figure 2	SRR13356593	45342	PRJNA675776	SAMN16721948	unknown	307	307	dog	unknown	France	No carbapenemase found
Supplementary Figure 2	SRR13356595	45340	PRJNA675776	SAMN16721946	unknown	307	307	dog	unknown	France	No carbapenemase found
Supplementary Figure 2	SRR13356603	43112	PRJNA675776	SAMN16721939	unknown	307	307	dog	unknown	France	No carbapenemase found
Supplementary Figure 2	SRR13356616	42465	PRJNA675776	SAMN16721927	unknown	307	307	dog	unknown	France	No carbapenemase found
Supplementary Figure 2	SRR13356623	39142	PRJNA675776	SAMN16721921	unknown	307	307	dog	unknown	France	No carbapenemase found
Supplementary Figure 2	SRR13356624	39000	PRJNA675776	SAMN16721920	unknown	307	307	cat	unknown	France	No carbapenemase found
Supplementary Figure 2	SRR13356633	35816	PRJNA675776	SAMN16721912	unknown	307	307	dog	unknown	France	No carbapenemase found
Supplementary Figure 2	SRR13358224	Klebsiella pneumoniae ESBL_DR09	PRJNA689691	SAMN17214843	unknown	307	307	food	imported food: chilli pepper	Switzerland	No carbapenemase found
Supplementary Figure 2	SRR13619188	2020GO-00150	PRJNA288601	SAMN17767331	unknown	307	307	human	Urine specimen obtained by clean catch procedure	USA	NDM-5
Supplementary Figure 2	SRR13619189	2020GO-00149	PRJNA288601	SAMN17767330	unknown	307	307	human	Urine specimen obtained by clean catch procedure	USA	NDM-5
Supplementary Figure 2	SRR13708360	P-170419-2	PRJNA701733	SAMN17906427	unknown	307	307	human	unknown	Sweden	NDM-1
Supplementary Figure 2	SRR13708365	P-160405-2	PRJNA701733	SAMN17906423	unknown	307	307	human	unknown	Sweden	OXA-48
Supplementary Figure 2	SRR13708367	P-160217-1	PRJNA701733	SAMN17906421	unknown	307	307	human	unknown	Sweden	OXA-48
Supplementary Figure 2	SRR13708369	S-170425-8	PRJNA701733	SAMN17906419	unknown	307	307	unknown	unknown	Sweden	NDM-1
Supplementary Figure 2	SRR13741186	2020LY00030	PRJNA288601	SAMN17980697	unknown	307	307	human	Urine_3	USA	NDM-1
Supplementary Figure 2	SRR13741191	2020LY00026	PRJNA288601	SAMN17980693	unknown	307	307	human	unknown	USA	NDM-1
Supplementary Figure 2	SRR13802892	AUSMDU00017108	PRJNA565795	SAMN18085376	unknown	307	307	human	blood (whole)	Australia	No carbapenemase found
Supplementary Figure 2	SRR13802929	AUSMDU00015978	PRJNA565795	SAMN18085285	unknown	307	307	human	Rectal Swab	Australia	No carbapenemase found
Supplementary Figure 2	SRR13802998	AUSMDU00019343	PRJNA565795	SAMN18085541	unknown	307	307	human	Rectal Swab	Australia	No carbapenemase found
Supplementary Figure 2	SRR13803049	AUSMDU00016171	PRJNA565795	SAMN18085292	unknown	307	307	human	urine	Australia	No carbapenemase found
Supplementary Figure 2	SRR13803104	AUSMDU00015693	PRJNA565795	SAMN18085226	unknown	307	307	human	Urine, clean catch	Australia	No carbapenemase found
Supplementary Figure 2	SRR13803157	AUSMDU00019318	PRJNA565795	SAMN18085483	unknown	307	307	human	clinical	Australia	No carbapenemase found
Supplementary Figure 2	SRR13803262	AUSMDU00019561	PRJNA565795	SAMN18085638	unknown	307	307	human	urine	Australia	No carbapenemase found
Supplementary Figure 2	SRR13803557	AUSMDU00020922	PRJNA565795	SAMN18085725	unknown	307	307	human	Urine, clean catch	Australia	No carbapenemase found
Supplementary Figure 2	SRR13803647	AUSMDU00021635	PRJNA565795	SAMN18085800	unknown	307	307	human	Rectal Swab	Australia	No carbapenemase found
Supplementary Figure 2	SRR13825383	AUSMDU00015592	PRJNA565795	SAMN18083010	unknown	307	307	human	Rectal Swab	Australia	No carbapenemase found
Supplementary Figure 2	SRR13825424	AUSMDU00010821	PRJNA565795	SAMN18082682	unknown	307	307	human	Rectal Swab	Australia	No carbapenemase found
Supplementary Figure 2	SRR13825679	AUSMDU00012786	PRJNA565795	SAMN18082847	unknown	307	307	human	hickman line blood (whole)	Australia	No carbapenemase found
Supplementary Figure 2	SRR13825701	AUSMDU00016536	PRJNA565795	SAMN18082827	unknown	307	307	human	swab	Australia	No carbapenemase found
Supplementary Figure 2	SRR13825714	AUSMDU00010657	PRJNA565795	SAMN18082636	unknown	307	307	human	Rectal Swab	Australia	No carbapenemase found
Supplementary Figure 2	SRR13825780	AUSMDU00011302	PRJNA565795	SAMN18082756	unknown	307	307	human	Rectal Swab	Australia	No carbapenemase found
Supplementary Figure 2	SRR13825789	AUSMDU00011389	PRJNA565795	SAMN18082748	unknown	307	307	human	urine	Australia	No carbapenemase found
Supplementary Figure 2	SRR13825796	AUSMDU00011303	PRJNA565795	SAMN18082742	unknown	307	307	human	Rectal Swab	Australia	No carbapenemase found
Supplementary Figure 2	SRR13893534	KLPN_497	PRJNA686978	SAMN18207157	unknown	307	307	human	patient	USA	No carbapenemase found
Supplementary Figure 2	SRR14131168	AG20-0136	PRJNA719104	SAMN18589110	unknown	307	307	animal	blood (Canis lupus familiaris)	USA	No carbapenemase found
Supplementary Figure 2	SRR14154189	PEROUPCH20K	PRJNA714645	SAMN18474956	unknown	307	307	wild boar	stool	Peru	No carbapenemase found
Supplementary Figure 2	SRR14194624	2021 Samples 331	PRJNA269675	SAMN18679919	unknown	307	307	human	csf	Russia	No carbapenemase found
Supplementary Figure 2	SRR14319616	2021DK-00021	PRJNA288601	SAMN18822994	unknown	307	307	human	rectal swab	USA	KPC-2
Supplementary Figure 2	SRR14319639	2021DK-00044	PRJNA288601	SAMN18823017	unknown	307	307	human	urine	USA	KPC-3
Supplementary Figure 2	SRR14402403	REALM_CRE_217	PRJNA686897	SAMN18976963	unknown	307	307	human	rectal	USA	KPC-3
Supplementary Figure 2	SRR14402410	REALM_CRE_20	PRJNA686897	SAMN18976957	unknown	307	307	human	stool	USA	KPC-3
Supplementary Figure 2	SRR14402418	REALM_CRE_19	PRJNA686897	SAMN18976950	unknown	307	307	human	stool	USA	KPC-3
Supplementary Figure 2	SRR14402422	REALM_CRE_196	PRJNA686897	SAMN18976946	unknown	307	307	human	stool	USA	KPC-3
Supplementary Figure 2	SRR14402580	REALM_CRE_156	PRJNA686897	SAMN18976917	unknown	307	307	human	stool	USA	KPC-3
Supplementary Figure 2	SRR14402594	REALM_CRE_11	PRJNA686897	SAMN18976893	unknown	307	307	human	stool	USA	KPC-3
Supplementary Figure 2	SRR14402597	REALM_CRE_26	PRJNA686897	SAMN18976998	unknown	307	307	human	rectal	USA	KPC-3
Supplementary Figure 2	SRR14402664	REALM_CRE_149	PRJNA686897	SAMN18976912	unknown	307	307	human	stool	USA	KPC-3
Supplementary Figure 2	SRR14402698	REALM_CRE_144	PRJNA686897	SAMN18976909	unknown	307	307	human	stool	USA	KPC-3
Supplementary Figure 2	SRR14402719	REALM_CRE_440	PRJNA686897	SAMN18977141	unknown	307	307	human	stool	USA	NDM-1
Supplementary Figure 2	SRR14402761	REALM_CRE_403	PRJNA686897	SAMN18977103	unknown	307	307	human	rectal	USA	NDM-1
Supplementary Figure 2	SRR14402770	REALM_CRE_394	PRJNA686897	SAMN18977095	unknown	307	307	human	stool	USA	NDM-1
Supplementary Figure 2	SRR14402782	REALM_CRE_379	PRJNA686897	SAMN18977084	unknown	307	307	human	stool	USA	NDM-1
Supplementary Figure 2	SRR14402793	REALM_CRE_363	PRJNA686897	SAMN18977075	unknown	307	307	human	stool	USA	KPC-3
Supplementary Figure 2	SRR14402795	REALM_CRE_361	PRJNA686897	SAMN18977073	unknown	307	307	human	stool	USA	KPC-3
Supplementary Figure 2	SRR14402798	REALM_CRE_12	PRJNA686897	SAMN18976900	unknown	307	307	human	rectal	USA	KPC-3
Supplementary Figure 2	SRR14402800	REALM_CRE_356	PRJNA686897	SAMN18977069	unknown	307	307	human	rectal	USA	NDM-1
Supplementary Figure 2	SRR14433856	2021GO-0023	PRJNA288601	SAMN19022516	unknown	307	307	human	Rectal swab	USA	NDM-5
Supplementary Figure 2	SRR14433860	2021GO-0020	PRJNA288601	SAMN19022513	unknown	307	307	human	Urine specimen	USA	NDM-7
Supplementary Figure 2	SRR14433887	2020GO-0198	PRJNA288601	SAMN19022488	unknown	307	307	human	Stool specimen	USA	OXA-181
Supplementary Figure 2	SRR14449364	ARLG-7688	PRJNA658369	SAMN19016599	unknown	307	307	human	urine	USA	KPC-2
Supplementary Figure 2	SRR14449365	ARLG-7687	PRJNA658369	SAMN19016598	unknown	307	307	human	respiratory	USA	No carbapenemase found
Supplementary Figure 2	SRR14449472	ARLG-7623	PRJNA658369	SAMN19016560	unknown	307	307	human	wound	USA	KPC-2
Supplementary Figure 2	SRR14449481	ARLG-7615	PRJNA658369	SAMN19016552	unknown	307	307	human	blood	USA	No carbapenemase found
Supplementary Figure 2	SRR14449593	ARLG-7589	PRJNA658369	SAMN19016541	unknown	307	307	human	wound	USA	KPC-2
Supplementary Figure 2	SRR14449621	ARLG-7548	PRJNA658369	SAMN19016515	unknown	307	307	human	respiratory	USA	KPC-2
Supplementary Figure 2	SRR14449637	ARLG-7527	PRJNA658369	SAMN19016501	unknown	307	307	human	urine	USA	KPC-2
Supplementary Figure 2	SRR14449711	ARLG-6507	PRJNA658369	SAMN19015815	unknown	307	307	human	blood	Singapore	OXA-48
Supplementary Figure 2	SRR14449874	ARLG-7224	PRJNA658369	SAMN19016342	unknown	307	307	human	blood	Colombia	KPC-2
Supplementary Figure 2	SRR14449941	ARLG-7173	PRJNA658369	SAMN19016310	unknown	307	307	human	Non-wound abdominal	China	NDM-1
Supplementary Figure 2	SRR14450248	ARLG-8120	PRJNA658369	SAMN19016762	unknown	307	307	human	blood	USA	No carbapenemase found
Supplementary Figure 2	SRR14450264	ARLG-8078	PRJNA658369	SAMN19016747	unknown	307	307	human	urine	USA	KPC-2
Supplementary Figure 2	SRR14450266	ARLG-8074	PRJNA658369	SAMN19016745	unknown	307	307	human	blood	USA	KPC-2
Supplementary Figure 2	SRR14450273	ARLG-8065	PRJNA658369	SAMN19016739	unknown	307	307	human	respiratory	USA	KPC-2
Supplementary Figure 2	SRR14450274	ARLG-8064	PRJNA658369	SAMN19016738	unknown	307	307	human	wound	USA	No carbapenemase found
Supplementary Figure 2	SRR14450275	ARLG-8061	PRJNA658369	SAMN19016737	unknown	307	307	human	respiratory	USA	KPC-2
Supplementary Figure 2	SRR14673433	AUSMDU00017023	PRJNA565795	SAMN18720477	unknown	307	307	human	Rectal Swab	Australia	No carbapenemase found
Supplementary Figure 2	SRR14683062	RF69A1	PRJNA733494	SAMN19414787	unknown	307	307	animal	dog food	USA	No carbapenemase found
Supplementary Figure 2	SRR14861742	K_pneumoniae_EPINDM8	PRJNA738476	SAMN19730002	unknown	307	307	human	clinical or screening sample	France	NDM-1
Supplementary Figure 2	SRR14861744	K_pneumoniae_EPINDM82	PRJNA738476	SAMN19730001	unknown	307	307	human	clinical or screening sample	France	NDM-1
Supplementary Figure 2	SRR14861745	K_pneumoniae_EPINDM80	PRJNA738476	SAMN19730000	unknown	307	307	human	clinical or screening sample	France	NDM-1
Supplementary Figure 2	SRR14861749	K_pneumoniae_EPINDM71	PRJNA738476	SAMN19729996	unknown	307	307	human	clinical or screening sample	France	NDM-1
Supplementary Figure 2	SRR14861750	K_pneumoniae_EPINDM70	PRJNA738476	SAMN19729995	unknown	307	307	human	clinical or screening sample	France	NDM-1
Supplementary Figure 2	SRR14861751	K_pneumoniae_EPINDM6	PRJNA738476	SAMN19729994	unknown	307	307	human	clinical or screening sample	France	NDM-1
Supplementary Figure 2	SRR14861753	K_pneumoniae_EPINDM65	PRJNA738476	SAMN19729992	unknown	307	307	human	clinical or screening sample	France	NDM-1
Supplementary Figure 2	SRR14861755	K_pneumoniae_EPINDM64	PRJNA738476	SAMN19729991	unknown	307	307	human	clinical or screening sample	France	NDM-1
Supplementary Figure 2	SRR14861760	K_pneumoniae_EPINDM56	PRJNA738476	SAMN19729986	unknown	307	307	human	clinical or screening sample	France	NDM-1
Supplementary Figure 2	SRR14861762	K_pneumoniae_EPINDM54	PRJNA738476	SAMN19729984	unknown	307	307	human	clinical or screening sample	France	NDM-1
Supplementary Figure 2	SRR14861763	K_pneumoniae_EPINDM53	PRJNA738476	SAMN19729983	unknown	307	307	human	clinical or screening sample	France	NDM-1
Supplementary Figure 2	SRR14861766	K_pneumoniae_EPINDM50	PRJNA738476	SAMN19729981	unknown	307	307	human	clinical or screening sample	France	NDM-1
Supplementary Figure 2	SRR14861767	K_pneumoniae_EPINDM4	PRJNA738476	SAMN19729980	unknown	307	307	human	clinical or screening sample	France	NDM-1
Supplementary Figure 2	SRR14861768	K_pneumoniae_EPINDM49	PRJNA738476	SAMN19729979	unknown	307	307	human	clinical or screening sample	France	NDM-1
Supplementary Figure 2	SRR14861769	K_pneumoniae_EPINDM47	PRJNA738476	SAMN19729978	unknown	307	307	human	clinical or screening sample	France	NDM-1
Supplementary Figure 2	SRR14861770	K_pneumoniae_EPINDM46	PRJNA738476	SAMN19729977	unknown	307	307	human	clinical or screening sample	France	NDM-1
Supplementary Figure 2	SRR14861771	K_pneumoniae_EPINDM43	PRJNA738476	SAMN19729976	unknown	307	307	human	clinical or screening sample	France	NDM-1
Supplementary Figure 2	SRR14861772	K_pneumoniae_EPINDM42	PRJNA738476	SAMN19729975	unknown	307	307	human	clinical or screening sample	France	NDM-1
Supplementary Figure 2	SRR14861773	K_pneumoniae_EPINDM3	PRJNA738476	SAMN19729974	unknown	307	307	human	clinical or screening sample	France	NDM-1
Supplementary Figure 2	SRR14861774	K_pneumoniae_EPINDM38	PRJNA738476	SAMN19729973	unknown	307	307	human	clinical or screening sample	France	NDM-1
Supplementary Figure 2	SRR14861775	K_pneumoniae_EPINDM36	PRJNA738476	SAMN19729972	unknown	307	307	human	clinical or screening sample	France	NDM-1
Supplementary Figure 2	SRR14861777	K_pneumoniae_EPINDM35	PRJNA738476	SAMN19729971	unknown	307	307	human	clinical or screening sample	France	NDM-1
Supplementary Figure 2	SRR14861778	K_pneumoniae_EPINDM33	PRJNA738476	SAMN19729970	unknown	307	307	human	clinical or screening sample	France	NDM-1
Supplementary Figure 2	SRR14861780	K_pneumoniae_EPINDM31	PRJNA738476	SAMN19729968	unknown	307	307	human	clinical or screening sample	France	NDM-1
Supplementary Figure 2	SRR14861781	K_pneumoniae_EPINDM30	PRJNA738476	SAMN19729967	unknown	307	307	human	clinical or screening sample	France	NDM-1
Supplementary Figure 2	SRR14861783	K_pneumoniae_EPINDM29	PRJNA738476	SAMN19729965	unknown	307	307	human	clinical or screening sample	France	NDM-1
Supplementary Figure 2	SRR14861785	K_pneumoniae_EPINDM26	PRJNA738476	SAMN19729963	unknown	307	307	human	clinical or screening sample	France	NDM-1
Supplementary Figure 2	SRR14861786	K_pneumoniae_EPINDM24	PRJNA738476	SAMN19729962	unknown	307	307	human	clinical or screening sample	France	NDM-1
Supplementary Figure 2	SRR14861789	K_pneumoniae_EPINDM20	PRJNA738476	SAMN19729960	unknown	307	307	human	clinical or screening sample	France	NDM-1
Supplementary Figure 2	SRR14861790	K_pneumoniae_EPINDM1	PRJNA738476	SAMN19729959	unknown	307	307	human	clinical or screening sample	France	NDM-1
Supplementary Figure 2	SRR14861792	K_pneumoniae_EPINDM18	PRJNA738476	SAMN19729957	unknown	307	307	human	clinical or screening sample	France	NDM-1
Supplementary Figure 2	SRR14861793	K_pneumoniae_EPINDM17	PRJNA738476	SAMN19729956	unknown	307	307	human	clinical or screening sample	France	NDM-1
Supplementary Figure 2	SRR14861794	K_pneumoniae_EPINDM15	PRJNA738476	SAMN19729955	unknown	307	307	human	clinical or screening sample	France	NDM-1
Supplementary Figure 2	SRR14861796	K_pneumoniae_EPINDM13	PRJNA738476	SAMN19729953	unknown	307	307	human	clinical or screening sample	France	NDM-1
Supplementary Figure 2	SRR15097915	AUSMDU00017559	PRJNA529744	SAMN20033469	unknown	307	307	human	unknown	Australia	No carbapenemase found
Supplementary Figure 2	SRR15097923	AUSMDU00016466	PRJNA529744	SAMN20033462	unknown	307	307	human	Urine catheter	Australia	No carbapenemase found
Supplementary Figure 2	SRR15097954	AUSMDU00024044	PRJNA529744	SAMN20033527	unknown	307	307	human	urine	Australia	No carbapenemase found
Supplementary Figure 2	SRR15098018	AUSMDU00042601	PRJNA529744	SAMN20033646	unknown	307	307	human	urine	Australia	No carbapenemase found
Supplementary Figure 2	SRR15098019	AUSMDU00042576	PRJNA529744	SAMN20033645	unknown	307	307	human	unknown	Australia	KPC-2
Supplementary Figure 2	SRR15098046	AUSMDU00038485	PRJNA529744	SAMN20033620	unknown	307	307	human	feces	Australia	NDM-1
Supplementary Figure 2	SRR15098096	AUSMDU00030358	PRJNA529744	SAMN20033576	unknown	307	307	human	urine	Australia	NDM-1
Supplementary Figure 2	SRR15167045	2021DK-00114	PRJNA288601	SAMN20203249	unknown	307	307	human	urine	USA	KPC-2
Supplementary Figure 2	SRR15206202	4954-Kpn	PRJNA748260	SAMN20338548	unknown	307	307	human	sputum	Russia	No carbapenemase found
Supplementary Figure 2	SRR15348082	Klebisella pneumoniae JN1-42	PRJNA751993	SAMN20566095	unknown	307	307	horse	tracheal aspirate	Australia	No carbapenemase found
Supplementary Figure 2	SRR15348083	Klebisella pneumoniae JN1c	PRJNA751993	SAMN20566094	unknown	307	307	horse	tracheal aspirate	Australia	No carbapenemase found
Supplementary Figure 2	SRR15348084	Klebisella pneumoniae SYD325	PRJNA751993	SAMN20566103	unknown	307	307	human	screen	Australia	KPC-3
Supplementary Figure 2	SRR15348085	Klebisella pneumoniae SYD139	PRJNA751993	SAMN20566102	unknown	307	307	human	urine	Australia	No carbapenemase found
Supplementary Figure 2	SRR15348087	Klebisella pneumoniae JN1a	PRJNA751993	SAMN20566092	unknown	307	307	horse	tracheal aspirate	Australia	No carbapenemase found
Supplementary Figure 2	SRR15569565	WUSM_KP_60	PRJNA473122	SAMN09266861	unknown	307	307	human	urine	USA	No carbapenemase found
Supplementary Figure 2	SRR15695272	E73	PRJNA757551	SAMN20967297	unknown	307	307	unknown	unknown	Singapore	KPC-2
Supplementary Figure 2	SRR15695280	E72	PRJNA757551	SAMN20967290	unknown	307	307	unknown	unknown	Singapore	KPC-2
Supplementary Figure 2	SRR15695430	E628	PRJNA757551	SAMN20967225	unknown	307	307	unknown	unknown	Singapore	KPC-2
Supplementary Figure 2	SRR15695432	E627	PRJNA757551	SAMN20967224	unknown	307	307	unknown	unknown	Singapore	KPC-2
Supplementary Figure 2	SRR15695474	E421	PRJNA757551	SAMN20967108	unknown	307	307	unknown	unknown	Singapore	KPC-2
Supplementary Figure 2	SRR15909660	9-189	PRJNA762607	SAMN21447150	unknown	307	307	human	urine	Bangladesh	No carbapenemase found
Supplementary Figure 2	SRR16078928	E1158	PRJNA765801	SAMN21590776	unknown	307	307	unknown	unknown	Singapore	NDM-1
Supplementary Figure 2	SRR16079025	E278	PRJNA765801	SAMN21590406	unknown	307	307	unknown	unknown	Singapore	NDM-1
Supplementary Figure 2	SRR16079117	E378	PRJNA765801	SAMN21590439	unknown	307	307	unknown	unknown	Singapore	NDM-1
Supplementary Figure 2	SRR16079160	E729	PRJNA765801	SAMN21590599	unknown	307	307	unknown	unknown	Singapore	NDM-1
Supplementary Figure 2	SRR16079263	E1090	PRJNA765801	SAMN21590743	unknown	307	307	unknown	unknown	Singapore	NDM-1
Supplementary Figure 2	SRR16079314	E1040	PRJNA765801	SAMN21590720	unknown	307	307	unknown	unknown	Singapore	NDM-1
Supplementary Figure 2	SRR16079324	E538	PRJNA765801	SAMN21590516	unknown	307	307	unknown	unknown	Singapore	NDM-1
Supplementary Figure 2	SRR16079325	E537	PRJNA765801	SAMN21590515	unknown	307	307	unknown	unknown	Singapore	NDM-1
Supplementary Figure 2	SRR16242762	JNKPN61	PRJNA769451	SAMN22136697	unknown	307	307	human	blood	China	NDM-1
Supplementary Figure 2	SRR16479868	2021DK-00140	PRJNA288601	SAMN22329123	unknown	307	307	human	urine	USA	KPC-2
Supplementary Figure 2	SRR16479870	2021DK-00138	PRJNA288601	SAMN22329121	unknown	307	307	human	wound	USA	KPC-2
Supplementary Figure 2	SRR16492579	2021KU-00116	PRJNA288601	SAMN22404443	unknown	307	307	human	Bacterial isolate specimen	USA	NDM-7
Supplementary Figure 2	SRR16610162	2019KU-00014	PRJNA288601	SAMN22568347	unknown	307	307	human	Axilla and groin swab	USA	KPC-2;NDM-5
Supplementary Figure 2	SRR16617728	2019AS-000055	PRJNA288601	SAMN22677359	unknown	307	307	human	urine	USA	KPC-3
Supplementary Figure 2	SRR16617734	2019AS-000049	PRJNA288601	SAMN22677353	unknown	307	307	human	urine	USA	KPC-3
Supplementary Figure 2	SRR16634626	2021EP-00020	PRJNA288601	SAMN22781881	unknown	307	307	human	urine	USA	NDM-7
Supplementary Figure 2	SRR16675823	2019EP-00008	PRJNA288601	SAMN22818265	unknown	307	307	human	cerebrospinal fluid	USA	OXA-48
Supplementary Figure 2	SRR16820293	2021CK-01602	PRJNA288601	SAMN22933820	unknown	307	307	human	Rectal Swab	USA	KPC-3
Supplementary Figure 2	SRR16894228	2021GN-00069	PRJNA288601	SAMN23011660	unknown	307	307	human	unknown	USA	NDM-1
Supplementary Figure 2	SRR16958617	RF67A1	PRJNA733494	SAMN19414786	unknown	307	307	animal	dog food	USA	No carbapenemase found
Supplementary Figure 2	SRR17157387	2021GN-00269	PRJNA288601	SAMN23741990	unknown	307	307	human	unknown	USA	NDM-1
Supplementary Figure 2	SRR17166939	L00022947	PRJNA786742	SAMN23771429	unknown	307	307	human	unknown	USA	No carbapenemase found
Supplementary Figure 2	SRR17166989	L00022896	PRJNA786742	SAMN23771383	unknown	307	307	human	unknown	USA	No carbapenemase found
Supplementary Figure 2	SRR17250621	2021CK-01671	PRJNA288601	SAMN24144983	unknown	307	307	human	Wound/Abscess	USA	KPC-2
Supplementary Figure 2	SRR17301900	103222	PRJNA788733	SAMN24019457	unknown	307	307	human	unknown	United Kingdom	KPC-2
Supplementary Figure 2	SRR17301972	152569	PRJNA788733	SAMN24019162	unknown	307	307	human	unknown	United Kingdom	NDM-1
Supplementary Figure 2	SRR17301984	81986	PRJNA788733	SAMN24019439	unknown	307	307	human	unknown	United Kingdom	OXA-181
Supplementary Figure 2	SRR17302219	69980	PRJNA788733	SAMN24018852	unknown	307	307	human	unknown	United Kingdom	OXA-232
Supplementary Figure 2	SRR17302442	158885	PRJNA788733	SAMN24019718	unknown	307	307	human	unknown	United Kingdom	NDM-1
Supplementary Figure 2	SRR17302451	195708	PRJNA788733	SAMN24019710	unknown	307	307	human	unknown	United Kingdom	NDM-5
Supplementary Figure 2	SRR17302688	77221	PRJNA788733	SAMN24019597	unknown	307	307	human	unknown	United Kingdom	OXA-181
Supplementary Figure 2	SRR17302696	279907	PRJNA788733	SAMN24019533	unknown	307	307	human	unknown	United Kingdom	KPC-2
Supplementary Figure 2	SRR17302727	152573	PRJNA788733	SAMN24019418	unknown	307	307	human	unknown	United Kingdom	NDM-1
Supplementary Figure 2	SRR17302829	278512	PRJNA788733	SAMN24018987	unknown	307	307	human	unknown	United Kingdom	NDM-1
Supplementary Figure 2	SRR17303567	77223	PRJNA788733	SAMN24020324	unknown	307	307	human	unknown	United Kingdom	OXA-181
Supplementary Figure 2	SRR17303590	181967	PRJNA788733	SAMN24021073	unknown	307	307	human	unknown	United Kingdom	OXA-48
Supplementary Figure 2	SRR17303695	211465	PRJNA788733	SAMN24020748	unknown	307	307	human	unknown	United Kingdom	KPC-3
Supplementary Figure 2	SRR17303777	152527	PRJNA788733	SAMN24020472	unknown	307	307	human	unknown	United Kingdom	OXA-48
Supplementary Figure 2	SRR17304068	232062	PRJNA788733	SAMN24020635	unknown	307	307	human	unknown	United Kingdom	OXA-48
Supplementary Figure 2	SRR17304070	80507	PRJNA788733	SAMN24020633	unknown	307	307	human	unknown	United Kingdom	OXA-181
Supplementary Figure 2	SRR17304475	88446	PRJNA788733	SAMN24021040	unknown	307	307	human	unknown	United Kingdom	OXA-48
Supplementary Figure 2	SRR17304501	77250	PRJNA788733	SAMN24020872	unknown	307	307	human	unknown	United Kingdom	OXA-181
Supplementary Figure 2	SRR17308518	93402	PRJNA788733	SAMN24297145	unknown	307	307	human	unknown	United Kingdom	KPC-2
Supplementary Figure 2	SRR17308529	146908	PRJNA788733	SAMN24297135	unknown	307	307	human	unknown	United Kingdom	NDM-1
Supplementary Figure 2	SRR17308811	20743	PRJNA788733	SAMN24297388	unknown	307	307	human	unknown	United Kingdom	OXA-48
Supplementary Figure 2	SRR17308897	243802	PRJNA788733	SAMN24297080	unknown	307	307	human	unknown	United Kingdom	NDM-7
Supplementary Figure 2	SRR17383788	2021CK-01817	PRJNA288601	SAMN24523858	unknown	307	307	human	Wound/Abscess	USA	KPC-2
Supplementary Figure 2	SRR17431335	URMC_561	PRJNA673499	SAMN16614912	unknown	307	307	human	bone	USA	No carbapenemase found
Supplementary Figure 2	SRR17431349	URMC_547	PRJNA673499	SAMN16614899	unknown	307	307	human	CSF	USA	No carbapenemase found
Supplementary Figure 2	SRR17682104	2021LY00050	PRJNA288601	SAMN25144468	unknown	307	307	human	unknown	USA	NDM-5
Supplementary Figure 2	SRR17786554	2995b2_Spain	PRJNA800400	SAMN25244083	unknown	307	307	animal	Feces, Gull (Larus spp.)	Spain	OXA-48
Supplementary Figure 2	SRR17786555	2951b2_Spain	PRJNA800400	SAMN25244082	unknown	307	307	animal	Feces, Gull (Larus spp.)	Spain	OXA-48
Supplementary Figure 2	SRR17786559	2948_Spain	PRJNA800400	SAMN25244034	unknown	307	307	animal	Feces, Gull (Larus spp.)	Spain	KPC-2
Supplementary Figure 2	SRR17858121	unknown	PRJNA801490	SAMN25596745	unknown	307	307	human	Urine to possible find out bacterial infection	Italy	KPC-3
Supplementary Figure 2	SRR17883833	PF_KPN12	PRJNA803387	SAMN25649715	unknown	307	307	human	Gut	Spain	No carbapenemase found
Supplementary Figure 2	SRR17883837	PF_KPN11	PRJNA803387	SAMN25649712	unknown	307	307	human	Gut	Spain	No carbapenemase found
Supplementary Figure 2	SRR17931034	C_079	PRJNA804332	SAMN25722327	unknown	307	307	human	unknown	Kenya	No carbapenemase found
Supplementary Figure 2	SRR17931035	C_123	PRJNA804332	SAMN25722326	unknown	307	307	human	unknown	Kenya	No carbapenemase found
Supplementary Figure 2	SRR17931036	C_090	PRJNA804332	SAMN25722325	unknown	307	307	human	unknown	Kenya	No carbapenemase found
Supplementary Figure 2	SRR18175549	OTH-20-VL-WA-KY-0020	PRJNA325243	SAMN26101601	unknown	307	307	animal	Urine (Canis Lupus Familiaris)	USA	No carbapenemase found
Supplementary Figure 2	SRR18175556	OTH-20-VL-SD-OK-0046	PRJNA325243	SAMN26101595	unknown	307	307	human	Urine (Cysto)	USA	No carbapenemase found
Supplementary Figure 2	SRR18175557	OTH-20-VL-SD-OK-0045	PRJNA325243	SAMN26101594	unknown	307	307	human	Urine (Cysto)	USA	No carbapenemase found
[truncated: 3,896 more rows]
